# Supplementary material for: Natural variation of DROT1 confers drought adaptation in upland rice
Source: Nat Commun. 2022 Jul 23;13:4265. doi: 10.1038/s41467-022-31844-w (PMC9308802; doi:10.1038/s41467-022-31844-w)
Supplement: Supplementary file 4 — Supplementary Data 1 [file 41467_2022_31844_MOESM4_ESM.xlsx]

## Sheet: Information of rice accessions
Supplementary Data 1. Information of rice accessions and phenotypic data used in GWAS.
ID	Name	Sub-group	DRI	LRI	LCI
IRIS_313-15905	WAB 56-125	GJ-trp	0.429753	3.01701	3.63299		upland rice
IRIS_313-15907	INIA TACUARI	GJ-trp	0.816765	1.6142	2.14796
IRIS_313-8890	WIR 1072	GJ-tmp	0.429753	3.01701	3.63299
IRIS_313-9346	SHINCHIKU IKU 103	GJ-tmp	0.473329	3.31486	2.78521
IRIS_313-9438	7507-137	GJ-tmp	0.51894	2.46453	3.63299
IRIS_313-9724	AI DA ZHONG	GJ-tmp	0.224642	3.90039	4.21113
IRIS_313-8578	KHAU TRA BONG	GJ-sbtrp	0.444841	3.01701	3.49344
IRIS_313-8523	OS4	GJ-trp	0.564696	2.18109	3.63299
IRIS_313-9616	INITLOG DALAG	GJ-trp	0.27578	3.80144	3.88587
IRIS_313-8356	BLICCA	GJ-trp	0.522747	2.38423	3.71768
IRIS_313-9081	TAKAO MOCHI	GJ-tmp	0.427653	3.01701	3.65241
IRIS_313-8486	DAGPA MRAS	GJ-sbtrp	0.704918	2.4983	1.8624
IRIS_313-8444	M 203	GJ-tmp	0.55162	3.01701	2.5058
IRIS_313-8755	NORIN 6	GJ-tmp	0.404328	3.34862	3.37301
IRIS_313-9193	EAN 4 C 1	GJ-adm	0.457781	3.5983	2.5058
IRIS_313-9233	CHUNG YI	GJ-tmp	0.226753	4.44862	3.37301
IRIS_313-9379	HWANGJO	GJ-tmp	0.352789	3.518	3.59681
IRIS_313-9698	JO SANG DAE YA	GJ-tmp	0.117849	4.36832	4.5002
IRIS_313-9701	TAICHUNG 65	GJ-tmp	0.363965	3.518	3.49344
IRIS_313-9774	EGYPTIAN	GJ-adm	0.444841	3.01701	3.49344
IRIS_313-9782	BENLLOK	GJ-tmp	0.387603	3.4587	3.36335
IRIS_313-9790	JAPONES BALILLA	GJ-tmp	0.352789	3.518	3.59681
IRIS_313-9813	SZANISZLO 2	GJ-tmp	0.461005	3.01701	3.34393
IRIS_313-9838	TEPUKE	GJ-tmp	0.337887	3.67954	3.49344
IRIS_313-9884	FUKUSHIMA-MOCHI(GLUT.)	GJ-tmp	0.425576	2.4983	4.44613
IRIS_313-9887	JEUK DO	GJ-tmp	0.199719	4.08488	4.16617
IRIS_313-9961	WIR884	GJ-tmp	0.291232	3.518	4.16617
IRIS_313-9964	WIR1951	GJ-tmp	0.339721	3.518	3.71768
IRIS_313-9974	HEUKSANJO	GJ-tmp	0.242301	4.16518	3.65241
IRIS_313-10056	HOKURIKU 52	GJ-sbtrp	0.320089	3.88993	3.34393
IRIS_313-10059	DACHEONGBYEO	GJ-tmp	0.734142	1.90583	2.47672
IRIS_313-10084	SENIA	GJ-tmp	0.49333	3.01701	3.04494
IRIS_313-10089	KALIN	GJ-tmp	0.429753	3.01701	3.63299
IRIS_313-10097	MAEKJO	GJ-tmp	0.692824	1.93142	2.8207
IRIS_313-10379	IR 73688-57-2	GJ-tmp	0.639485	2.47272	2.5058
IRIS_313-8481	DAN-YAN-NUO	GJ-tmp	0.422027	3.4587	3.04494
IRIS_313-10242	H 305-84	GJ-tmp	0.57747	2.79616	2.59645
IRIS_313-8387	FU LI HONG	GJ-tmp	0.415552	3.34862	3.26919
IRIS_313-8400	RIKUTO NORIN MOCHI 20	GJ-trp	0.500569	2.79616	3.30774
IRIS_313-8768	MOROFIN	GJ-trp	0.697262	2.35447	2.14796
IRIS_313-8815	JANA(NAM)	GJ-sbtrp	0.199719	4.08488	4.16617
IRIS_313-8857	KAMNAM	GJ-sbtrp	0.444841	3.01701	3.49344
IRIS_313-8884	E-WAWNG	GJ-sbtrp	0.497911	2.57532	3.66207
IRIS_313-9389	KINANDANG BUSIKSIK	GJ-trp	0.872879	1.6142	1.62894
IRIS_313-9452	B 505 A 1-28-7-1-2	GJ-trp	0.229502	3.90039	4.16617
IRIS_313-9529	DAGPA BARA	GJ-sbtrp	0.728136	2.35447	1.8624
IRIS_313-9539	TEXAS PATNA 49	GJ-tmp	0.503967	2.95111	3.04494
IRIS_313-9745	VARY MALADY	GJ-trp	0.673018	2.35447	2.37221
IRIS_313-9789	RIKUTO TAUKI MOCHI 27	GJ-trp	0.866384	1.64797	1.6386
IRIS_313-9800	KAHEI	GJ-trp	0.653149	2.78174	1.91801
IRIS_313-10025	KALAPATLE	admix	0.496657	2.79616	3.34393
IRIS_313-10065	JAERAERYUKDO	GJ-trp	0.936846	1.47109	1.25098
IRIS_313-10067	JEONBUKGUNGWEONNA	GJ-trp	0.613122	2.57532	2.59645
IRIS_313-10074	RIKU AIKOKU	GJ-trp	0.835131	1.64797	1.92767
IRIS_313-10076	SHINA MOCHI	GJ-trp	0.553226	2.79616	2.8207
IRIS_313-10078	YOSHINO MOCHI	GJ-trp	0.624529	2.35447	2.8207
IRIS_313-10079	DANGO MOCHI	GJ-trp	0.56796	2.35447	3.34393
IRIS_313-10082	KYUUSHUU	GJ-trp	0.686473	2.57532	1.91801
IRIS_313-8565	YAHNG LEU	GJ-sbtrp	0.380349	3.32304	3.63299
IRIS_313-8599	BUE GA WA	GJ-sbtrp	0.641851	2.46453	2.49614
IRIS_313-8658	CP231	GJ-adm	0.635356	2.4983	2.5058
IRIS_313-8694	TRES MESES	GJ-trp	0.325049	3.4587	3.94193
IRIS_313-8865	PADI SEPAH	GJ-trp	0.457358	3.0396	3.34393
IRIS_313-9050	ANGKARONG	GJ-trp	0.528212	2.95111	2.8207
IRIS_313-9929	GOBYERNO	GJ-trp	0.768276	1.6142	2.59645
IRIS_313-8580	DAM	GJ-sbtrp	0.573968	2.66767	2.8207
IRIS_313-8637	BALINGMI	GJ-sbtrp	0.420597	3.01701	3.71768
IRIS_313-9742	LOHAMBITRO	GJ-trp	0.708669	2.13363	2.37221
IRIS_313-10327	CAROLINO BLANCO	GJ-trp	0.659162	2.78174	1.8624
IRIS_313-8205	SALVO	GJ-adm	0.434332	2.78174	3.94193
IRIS_313-8134	S 102-2	GJ-tmp	0.253747	3.90039	3.94193
IRIS_313-8209	ALEXANDROS	GJ-trp	0.429753	3.01701	3.63299
IRIS_313-8114	FAISCA	GJ-tmp	0.3985	3.01701	3.92206
IRIS_313-8113	ESCARLATE	GJ-tmp	0.841627	1.6142	1.91801
IRIS_313-8195	LUXOR	GJ-adm	0.663291	2.75616	1.8624
IRIS_313-8214	MELAS	GJ-adm	0.491899	2.57532	3.71768
IRIS_313-8025	ITALPATNA 48	GJ-tmp	0.363381	3.23456	3.92206
IRIS_313-8074	GOOLARAH	GJ-trp	0.866343	1.69194	1.57333
IRIS_313-8097	ULLAL	GJ-tmp	0.286373	3.34862	4.46401
IRIS_313-8118	IBO 400	GJ-tmp	0.534367	2.75616	3.05486
IRIS_313-8145	SUPER	GJ-tmp	0.533805	2.72021	3.11374
IRIS_313-8053	RUBIDIO	GJ-adm	0.348877	3.518	3.63299
IRIS_313-8124	OTA	GJ-adm	0.153962	4.36832	4.16617
IRIS_313-8126	PLOVDIV 24	GJ-tmp	0.315476	3.518	3.94193
IRIS_313-8186	JACINTO	GJ-trp	0.544742	2.4983	3.34393
IRIS_313-8127	POLIZESTI 28	GJ-tmp	0.349294	3.4587	3.71768
IRIS_313-8116	HAREM	GJ-adm	0.550193	2.46453	3.34393
IRIS_313-8142	SETTANTUNO	GJ-tmp	0.496657	2.79616	3.34393
IRIS_313-8039	LOTO	GJ-tmp	0.595949	2.18109	3.34393
IRIS_313-8141	SELN 244 A6-20	GJ-tmp	0.349294	3.4587	3.71768
IRIS_313-8136	SAFARI	GJ-tmp	0.866343	1.69194	1.57333
IRIS_313-8095	SHSS 53	GJ-tmp	0.199719	4.08488	4.16617
IRIS_313-8138	SALOIO	GJ-tmp	0.420597	3.01701	3.71768
IRIS_313-8076	PELDE	GJ-trp	0.289398	3.67954	3.94193
IRIS_313-8105	THAIPERLA	GJ-tmp	0.318172	3.51133	3.92695
IRIS_313-8087	FRANCES	GJ-tmp	0.411601	3.32304	3.34393
IRIS_313-8151	VALTEJO	GJ-tmp	0.594408	2.38423	3.05486
IRIS_313-8200	OPALE	GJ-tmp	0.223963	4.08488	3.94193
IRIS_313-8121	MESTRE	GJ-adm	0.420597	3.01701	3.71768
IRIS_313-8052	SMERALDO	GJ-tmp	0.360701	3.23785	3.94193
IRIS_313-8066	GHIBLI	GJ-tmp	0.565766	3.32304	1.91801
IRIS_313-8046	PLUS	GJ-trp	0.337887	3.67954	3.49344
IRIS_313-8049	LORD	GJ-adm	0.394101	3.23785	3.63299
IRIS_313-8129	RODINA	GJ-tmp	0.334592	3.60649	3.63299
IRIS_313-8123	MUGA	GJ-tmp	0.129718	4.36832	4.39042
IRIS_313-8041	GRALDO	GJ-adm	0.611377	2.47272	2.76579
IRIS_313-8173	A 201	GJ-trp	0.629979	2.57532	2.44053
IRIS_313-8032	PIEMONTE	GJ-tmp	0.372108	3.01701	4.16617
IRIS_313-8090	MARENY	GJ-tmp	0.51894	2.46453	3.63299
IRIS_313-8204	S 102	GJ-tmp	0.334592	3.60649	3.63299
IRIS_313-8031	RUBINO	GJ-adm	0.347863	3.01701	4.39042
IRIS_313-8119	JUBILIENI	GJ-tmp	0.590498	2.21486	3.34393
IRIS_313-8044	GOLFO	GJ-trp	0.901994	1.47109	1.57333
IRIS_313-8048	RONCOLO	GJ-adm	0.441194	3.0396	3.49344
IRIS_313-8075	HARRA	GJ-tmp	0.702418	2.47272	1.92372
IRIS_313-8135	SAEDINENIE	GJ-tmp	0.288836	3.88993	3.63299
IRIS_313-8183	DREW	GJ-trp	0.10971	4.34208	4.61466
IRIS_313-8208	LUSITO IRRADIADO 859-85-2	GJ-tmp	0.563561	2.57532	3.05486
IRIS_313-8115	FAMILIA 181	GJ-adm	0.334592	3.60649	3.63299
IRIS_313-8027	ANSEATICO	GJ-adm	0.732535	2.13363	2.15147
IRIS_313-8096	SR 113	GJ-tmp	0.315476	3.518	3.94193
IRIS_313-8139	SANDOCA	GJ-adm	0.380349	3.32304	3.63299
IRIS_313-8102	BLUE BONNET	GJ-trp	0.603611	2.13363	3.34393
IRIS_313-8033	LOMELLINO	GJ-tmp	0.271868	3.80144	3.92206
IRIS_313-8023	RIZZOTTO 51-1	GJ-adm	0.385477	3.23456	3.71768
IRIS_313-8132	RUBI	GJ-tmp	0.339721	3.518	3.71768
IRIS_313-8155	KULON	GJ-adm	0.587271	2.79616	2.5058
IRIS_313-7922	IRAT 234	GJ-trp	0.501055	2.57532	3.63299
IRIS_313-7907	IR 68704-145-1-1-B	GJ-trp	0.859287	1.69194	1.6386
IRIS_313-8011	VIETNAM 1	GJ-sbtrp	0.22904	3.67954	4.5002
IRIS_313-7870	CUIABANA	GJ-adm	0.325049	3.4587	3.94193
IRIS_313-7866	CNA 7\BO\1\1>33-13-6-1	GJ-trp	0.533563	2.35447	3.66207
IRIS_313-7912	IRAT 104	GJ-trp	0.594814	2.57532	2.76579
IRIS_313-7959	MITSANGANAHIJERY	GJ-trp	0.384945	3.23785	3.71768
IRIS_313-7992	VARY LAVA 90	GJ-trp	0.444841	3.01701	3.49344
IRIS_313-7902	IR 63380-16	GJ-trp	0.901994	1.47109	1.57333
IRIS_313-8010	IR 71524-44-1-1	GJ-trp	0.817054	1.91278	1.69947
IRIS_313-7868	CT 13582-15-5-M	GJ-trp	0.550193	2.46453	3.34393
IRIS_313-7909	IR 71525-19-1-1	GJ-trp	0.835131	1.64797	1.92767
IRIS_313-8062	80 UPLA	GJ-trp	0.799439	1.91278	1.8624
IRIS_313-8058	91 UPLA	GJ-trp	0.56562	2.75616	2.76579
IRIS_313-8158	CT 23	GJ-adm	0.444841	3.01701	3.49344
IRIS_313-8159	CT 36	GJ-adm	0.411601	3.32304	3.34393
IRIS_313-8213	GRAAL	GJ-trp	0.563561	2.57532	3.05486
IRIS_313-11436	SAKAZELE(538)	GJ-trp	0.891769	1.36291	1.82944
IRIS_313-8170	MEJANES 2	GJ-adm	0.456434	2.46453	4.21113
IRIS_313-11464	CARAWI	GJ-trp	0.792382	1.91278	1.92767
IRIS_313-11494	IC25690	GJ-sbtrp	0.290284	3.518	4.17494
IRIS_313-11495	ANENOE	GJ-trp	0.384945	3.23785	3.71768
IRIS_313-8140	SANGHAI	GJ-tmp	0.322799	3.67954	3.63299
IRIS_313-11511	WAGASAN(RED)	GJ-trp	0.376752	3.73628	3.04925
IRIS_313-11536		GJ-tmp	0.347863	3.01701	4.39042
IRIS_313-11539	SP6(WC836)	GJ-trp	0.339721	3.518	3.71768
IRIS_313-11582	WAN GENG BAI DAO TOU	GJ-tmp	0.253747	3.90039	3.94193
IRIS_313-11653	MA SHE 8	GJ-tmp	0.583817	2.66767	2.7296
IRIS_313-11658	MANYALOJOPOIHUN	GJ-trp	0.27578	3.80144	3.88587
IRIS_313-11660	WULE DASIMA	GJ-trp	0.346948	3.32304	3.94193
IRIS_313-11672	RAI MANULA	GJ-tmp	0.121762	4.36832	4.46401
IRIS_313-11673	BURI-BURING	GJ-trp	0.460504	2.94516	3.45585
IRIS_313-11743	CHHOTI MASHINO	cB (Bas)	0.460504	2.94516	3.45585
IRIS_313-11790	VARIRANGAHY	GJ-trp	0.871873	1.75847	1.42283
IRIS_313-11900	PLE LIA	GJ-sbtrp	0.479723	2.95111	3.26919
IRIS_313-11903	KOMPIT	GJ-trp	0.352789	3.518	3.59681
IRIS_313-11907	TINAROH	GJ-trp	0.457861	3.01701	3.37301
IRIS_313-11913	BUAGKOG	GJ-trp	0.624529	2.35447	2.8207
IRIS_313-11922	KHAO' NAN	GJ-sbtrp	0.213274	3.80144	4.46401
IRIS_313-11923	KHAO' NGAW	GJ-sbtrp	0.473888	3.518	2.47672
IRIS_313-11924	NAM JAM	GJ-sbtrp	0.198771	4.08488	4.17494
IRIS_313-11926	SI NAM PUENG	GJ-sbtrp	0.504737	2.79616	3.26919
IRIS_313-11928	DAYRON MARANGRAS	GJ-trp	0.646702	2.66767	2.14796
IRIS_313-11929	GILINGAN MARANGRAS	GJ-trp	0.198771	4.08488	4.17494
IRIS_313-11890	C 722323	GJ-tmp	0.362362	3.4587	3.59681
IRIS_313-12051	TINOLDO MARANGRAS	GJ-trp	0.318209	3.80144	3.49344
IRIS_313-12059	LIGEN 2	GJ-tmp	0.167518	4.08488	4.46401
IRIS_313-12061	YUNLEN 13	GJ-tmp	0.429753	3.01701	3.63299
IRIS_313-12069	PULUT MAS	GJ-trp	0.339721	3.518	3.71768
IRIS_313-12071	NIA	GJ-sbtrp	0.198771	4.08488	4.17494
IRIS_313-12073	KASIGNAYAN	GJ-trp	0.290284	3.518	4.17494
IRIS_313-12077	YOI	GJ-sbtrp	0.42221	3.23785	3.37301
IRIS_313-12164	PA YANG NOEUGN	GJ-adm	0.464918	3.01701	3.30774
IRIS_313-12200	LEUANG	GJ-sbtrp	0.38013	3.518	3.34393
IRIS_313-12217	WEONJU 8	GJ-tmp	0.350907	3.67954	3.37301
IRIS_313-12228	Som	GJ-sbtrp	0.26972	3.80144	3.94193
IRIS_313-12242	Khao Khot	GJ-sbtrp	0.38013	3.518	3.34393
IRIS_313-12244	PINAHULA	GJ-trp	0.167518	4.08488	4.46401
IRIS_313-12252	A MOUK	GJ-sbtrp	0.45658	3.03141	3.36335
IRIS_313-12254	BAN BONG	GJ-sbtrp	0.866343	1.69194	1.57333
IRIS_313-12257	DENG PEE	GJ-sbtrp	0.530209	2.57532	3.36335
IRIS_313-12271	BATIBATIKAN	GJ-trp	0.528212	2.95111	2.8207
IRIS_313-12281	SALAZANA	GJ-trp	0.315476	3.518	3.94193
IRIS_313-12262	Nyae	GJ-sbtrp	0.213274	3.80144	4.46401
IRIS_313-12311	TAM	GJ-sbtrp	0.479723	2.95111	3.26919
IRIS_313-12312	TA SENG	GJ-sbtrp	0.293964	3.80144	3.71768
IRIS_313-12321		GJ-sbtrp	0.178207	4.36832	3.94193
IRIS_313-12324	BER YA	GJ-sbtrp	0.624529	2.35447	2.8207
IRIS_313-12330	CHAO PEE	GJ-sbtrp	0.722533	2.4983	1.69947
IRIS_313-12332	Deng nyay	GJ-sbtrp	0.480492	2.79616	3.49344
IRIS_313-12337	Dok hien noi	GJ-sbtrp	0.295458	3.67954	3.88587
IRIS_313-12265	Kon Sim	GJ-sbtrp	0.16165	4.12123	4.46401
IRIS_313-12342	Hai na	GJ-sbtrp	0.469317	2.79616	3.59681
IRIS_313-12345	Vieng	GJ-sbtrp	0.763787	2.13363	1.8624
IRIS_313-12346	Lab	GJ-sbtrp	0.469086	3.01701	3.26919
IRIS_313-12348	LOUK NOK	GJ-sbtrp	0.438064	2.79616	3.88587
IRIS_313-12349	MAK KHEUA DENG	GJ-sbtrp	0.480492	2.79616	3.49344
IRIS_313-12350	MAK KHEUA KANG	GJ-sbtrp	0.464918	3.01701	3.30774
IRIS_313-12266	KAUK PAHLING	GJ-sbtrp	0.501055	2.57532	3.63299
IRIS_313-12352	MEE	GJ-sbtrp	0.429799	3.23456	3.30774
IRIS_313-10437	NORIN 21	GJ-tmp	0.178207	4.36832	3.94193
IRIS_313-10429	TAICHUNG 150	GJ-tmp	0.286373	3.34862	4.46401
IRIS_313-10489	MOROPOTOL	GJ-trp	0.136265	4.08488	4.75308
IRIS_313-10552	RL GOPHER	GJ-trp	0.529164	2.57532	3.37301
IRIS_313-10558	LITCHIKIANG	GJ-tmp	0.178207	4.36832	3.94193
IRIS_313-10563	SHA-TIAO-TSAO	GJ-tmp	0.457679	3.23785	3.04494
IRIS_313-10564	250 KUNGANI 1	GJ-tmp	0.339827	3.5983	3.59681
IRIS_313-10567	AIKAWA 44	GJ-tmp	0.32648	3.90039	3.26919
IRIS_313-10568	OITA-MII 120	GJ-tmp	0.121762	4.36832	4.46401
IRIS_313-10569	BEN-KEI	GJ-tmp	0.504737	2.79616	3.26919
IRIS_313-10581	P-PEY SIQAT	GJ-trp	0.325049	3.4587	3.94193
IRIS_313-10582	QINOGNAS	GJ-trp	0.221231	3.80144	4.39042
IRIS_313-10583	TSAO-SIAO-PEH-TAO	GJ-tmp	0.090347	4.56292	4.46401
IRIS_313-10631	SHINCHIKU-IKU 97	GJ-tmp	0.321537	3.518	3.88587
IRIS_313-10642	SACHIKAZE	GJ-tmp	0.433434	3.23785	3.26919
IRIS_313-10644	BUSIYETAN	GJ-trp	0.708669	2.13363	2.37221
IRIS_313-10660	Lep hed	GJ-sbtrp	0.121762	4.36832	4.46401
IRIS_313-10677	DEWAMINORI	GJ-tmp	0.577066	2.4983	3.04494
IRIS_313-10619	BICCO BRANCO	GJ-trp	0.531822	2.79616	3.01867
IRIS_313-10620	R 27	GJ-trp	0.504737	2.79616	3.26919
IRIS_313-10704	PADI DARAWAL	GJ-trp	0.363965	3.518	3.49344
B269	Yuefu	GJ-tmp	0.18	4.37	3.94
IRIS_313-10708	B 6311 A 5553-16-2	GJ-trp	0.433434	3.23785	3.26919
IRIS_313-10743	SERAJU	GJ-trp	0.360701	3.23785	3.94193
IRIS_313-10710	PINDE GOGO WIERIE	GJ-trp	0.50231	2.35447	3.95114
IRIS_313-10827	BINARITOS	GJ-trp	0.637163	1.91278	3.36335
IRIS_313-10828	IKOGAN	GJ-trp	0.121762	4.36832	4.46401
IRIS_313-10829	INAMBOG	GJ-trp	0.37116	3.01701	4.17494
IRIS_313-10830	INAPORAONAN	GJ-trp	0.504737	2.79616	3.26919
IRIS_313-10832	MALASAY	GJ-trp	0.259807	3.90039	3.88587
IRIS_313-10840	YE ZO	GJ-tmp	0.232953	3.67954	4.46401
IRIS_313-10862	ARC 11281	GJ-adm	0.629574	2.38423	2.7296
IRIS_313-10865	ARC 11424	GJ-sbtrp	0.325049	3.4587	3.94193
IRIS_313-10866	ARC 11478	GJ-sbtrp	0.420597	3.01701	3.71768
IRIS_313-10867	ARC 11538	GJ-sbtrp	0.469086	3.01701	3.26919
IRIS_313-10884	ARC 12493	GJ-sbtrp	0.433434	3.23785	3.26919
IRIS_313-10888	ARC 12726	GJ-sbtrp	0.384945	3.23785	3.71768
IRIS_313-10893	ARC 13156	GJ-sbtrp	0.325049	3.4587	3.94193
IRIS_313-10895	ARC 13257	GJ-sbtrp	0.277991	3.90039	3.71768
IRIS_313-10923	CHABLI CHABOL GLANG	GJ-sbtrp	0.587447	2.13363	3.49344
IRIS_313-10946	MANGGE	GJ-trp	0.398546	3.23456	3.59681
IRIS_313-10949	TEKALAK	GJ-trp	0.40919	3.23785	3.49344
IRIS_313-10953	PADI ABUNG KUNING	GJ-trp	0.213274	3.80144	4.46401
IRIS_313-10959	SITABO-TABO	GJ-trp	0.40919	3.23785	3.49344
IRIS_313-10967	IAS22-8 PALMAR	GJ-tmp	0.259031	3.518	4.46401
IRIS_313-10999	LANDEO	GJ-trp	0.473715	2.57532	3.88587
IRIS_313-11001	PAEDAI SOBUDI	GJ-trp	0.0905087	4.36832	4.75308
IRIS_313-11003	PAE MEETO	GJ-trp	0.384945	3.23785	3.71768
IRIS_313-11004	PAE SANGGULA	GJ-trp	0.136265	4.08488	4.75308
IRIS_313-11009	PULUT HALAPA	GJ-trp	0.528981	2.79616	3.04494
IRIS_313-11075	Khao nam yen	GJ-adm	0.229502	3.90039	4.16617
IRIS_313-11077	Lai hang hma	GJ-sbtrp	0.469803	2.57532	3.92206
IRIS_313-11093	KHAO TAM	GJ-sbtrp	0.50231	2.35447	3.95114
IRIS_313-11117	KAYELI KUNING	GJ-trp	0.121762	4.36832	4.46401
IRIS_313-11155	K 113	GJ-tmp	0.178207	4.36832	3.94193
IRIS_313-11156		GJ-adm	0.464918	3.01701	3.30774
IRIS_313-11195	KHAW KAR 13	GJ-sbtrp	0.37116	3.01701	4.17494
IRIS_313-11202	4583	GJ-tmp	0.433434	3.23785	3.26919
IRIS_313-11379	CADIDIT(GLUT.)	GJ-trp	0.464918	3.01701	3.30774
IRIS_313-11396	MAS	GJ-trp	0.076005	4.65177	4.46401
IRIS_313-11424	SINAPLED	GJ-trp	0.500569	2.79616	3.30774
IRIS_313-11427	GEM OU BRAZIL	GJ-trp	0.549724	2.66767	3.04494
CX220	IRAT109	GJ-trp	0.93	1.5	1.3
CX367	haogelao	GJ-trp	0.92	1.33	1.61
