# Supplementary material for: Natural variation of DROT1 confers drought adaptation in upland rice
Source: Nat Commun. 2022 Jul 23;13:4265. doi: 10.1038/s41467-022-31844-w (PMC9308802; doi:10.1038/s41467-022-31844-w)
Supplement: Supplementary file 5 — Supplementary Data 2 [file 41467_2022_31844_MOESM5_ESM.xlsx]

## Sheet: Sheet1
Supplementary Data 2. List of QTLs and SNPs associated with drought resistance index and leaf rolling index by GWAS*.
Chromosome	QTLs	Local LD region	SNP	Significant P-value（DRI)	Significant P-value（LRI)	QTLs	Gene with signal in promoter	Gene with signal in ORF	Gene with signal in 3' UTR
1	qDR1	40,614,960-40,707,296	40685483	6.51e-05		qDR1
			40685680	6.88e-05
3	qDR3*	34,008,210-34,041,258	34008210		7.99093e-05	qDR3*
			34041258		9.99608e-05
4	qDR4a	31,742,413-32,065,388	31819908	7.30494e-05		qDR4a
			31930589	9.12188e-05			Os04g0627300
			31930632	9.60819e-05			Os04g0627300
			31962044	4.88e-05	9.03636e-05		Os04g0628100/Os04g0628000
			31976405	5.26995e-05	7.07294e-05				Os04g0628300
			32017092	6.96574e-05			Os04g0629300
	qDR4b	32,153,553-32,424,036	32160745	4.67205e-05		qDR4b
			32246146	4.13193e-05	5.64562e-05			Os04g0633850
			32251252	4.29666e-05
			32292612	2.42768e-05	1.299e-05		Os04g0634800
5	qDR5	19,445,755-20,521,890	20064419		3.4199e-05	qDR5
			20081624		7.12488e-05
6	qDR6a	9,654,501-9,940,523	9870535	8.95e-05		qDR6a	Os06g0282000
			9898477	9.89e-05
9	qDR9a	5,157,449-5,506,806	5170261		2.36728e-06	qDR9a	Os09g0269000
			5257171		9.42468e-06		LOC_Os09g09710
			5375625		6.13646e-05		LOC_Os09g09880
			5423569		1.88483e-05
			5438751		3.52433e-06		LOC_Os09g09990
			5504373		9.69766e-05		LOC_Os09g10100
			5628497		2.98674e-05			Os09g0275300
	qDR9b	12,890,030-12,989,355	12924603		8.26181e-05	qDR9b
			12936988		9.3999e-06			Os09g0381850
10	qDR10a	17,262,218-17,421,818	17270468	9.356e-05		qDR10a		Os10g0467900
			17277104	9.95193e-05				LOC_Os10g33000
			17277685	6.59941e-05				LOC_Os10g33000
			17277844	8.41152e-05
			17277853	8.41152e-05
			17277915	8.41152e-05
			17278018	7.28578e-05				LOC_Os10g33000
			17278029	7.28578e-05				LOC_Os10g33000
			17278064	7.61371e-05				LOC_Os10g33000
			17278162	9.8731e-05				LOC_Os10g33000
			17278257	8.41152e-05
			17278375	8.41152e-05				LOC_Os10g33000
			17278379	8.41152e-05				LOC_Os10g33000
			17278467	8.51554e-05				LOC_Os10g33000
			17278591	8.41152e-05				LOC_Os10g33000
			17278622	8.41152e-05				LOC_Os10g33000
			17279207	9.00625e-05
			17280583	1.14614e-05				LOC_Os10g33010
			17281163	2.32896e-05				LOC_Os10g33010
			17284741	8.97917e-06				LOC_Os10g33010
			17285772	1.39844e-05				LOC_Os10g33010
			17285881	4.53186e-05				LOC_Os10g33010
			17302266	7.2254e-05			Os10g0468300
			17302287	2.51439e-05			Os10g0468300
			17305132	3.29443e-05
			17305335	9.70854e-05
			17305537	3.67593e-05
			17305721	3.8998e-05
			17305890	5.68969e-05
			17305910	7.79311e-05
			17306804	4.4317e-05
			17306809	5.65327e-05
			17306829	7.92749e-05
			17307182	4.53563e-05
			17307456	8.48668e-05
			17307539	9.04603e-05
			17308046	5.67133e-05
			17308291	9.66628e-05
			17308411	8.99152e-05
			17308466	4.11768e-05
			17308489	4.21461e-05
			17308502	3.55246e-05
			17308596	9.03622e-05
			17308640	6.32557e-05
			17309683	6.68496e-05			Os10g0468500
			17309860	8.45132e-05			Os10g0468500
			17309877	8.45132e-05			Os10g0468500
			17310388	9.86341e-05			Os10g0468500
			17310389	9.86341e-05			Os10g0468500
			17310390	9.86341e-05			Os10g0468500
			17310402	9.86341e-05			Os10g0468500
			17313833	8.92562e-05				Os10g0468500
			17314217	9.4592e-05				Os10g0468500
			17314332	9.53592e-05				Os10g0468500
			17314334	4.95165e-05				Os10g0468500
			17314335	7.95555e-05				Os10g0468500
			17314341	4.95165e-05				Os10g0468500
			17314370	9.50306e-05				Os10g0468500
			17314390	9.50306e-05				Os10g0468500
			17315196	9.32005e-05				Os10g0468500
			17316077	6.30099e-05
			17316434	3.06923e-05				Os10g0468500
			17316486	7.56508e-05				Os10g0468500
			17317068	8.92562e-05					Os10g0468600
			17317173	5.14504e-05					Os10g0468600
			17317176	5.14504e-05					Os10g0468600
			17317433	9.32005e-05				Os10g0468600
			17317434	8.19153e-05				Os10g0468600
			17317450	9.32005e-05				Os10g0468600
			17317459	9.32005e-05				Os10g0468600
			17317476	8.34866e-05				Os10g0468600
			17317497	9.32005e-05				Os10g0468600
			17317552	3.45728e-05				Os10g0468600
			17317559	3.45728e-05				Os10g0468600
			17317565	7.54455e-05				Os10g0468600
			17317582	8.92562e-05				Os10g0468600
			17318681	9.99577e-05			Os10g0468600
			17318753	9.99577e-05			Os10g0468600
			17318820	9.99577e-05			Os10g0468600
			17318830	9.99577e-05			Os10g0468600
			17318895	9.60044e-05			Os10g0468600
			17319214	8.60995e-05			Os10g0468600
			17319249	8.82471e-05			Os10g0468600
			17319359	6.461e-05			Os10g0468600
			17319364	6.461e-05			Os10g0468600
			17319436	7.91698e-05			Os10g0468600
			17319447	4.35955e-05			Os10g0468600
			17319457	7.67549e-05			Os10g0468600
			17319475	8.72854e-05			Os10g0468600
			17319521	9.32005e-05					Os10g0468800
			17319545	8.54701e-05					Os10g0468800
			17319749	9.32005e-05					Os10g0468800
			17319774	9.32005e-05					Os10g0468800
			17319776	9.32005e-05					Os10g0468800
			17319846	3.15819e-05					Os10g0468800
			17319860	2.68701e-05					Os10g0468800
			17319866	1.93107e-05					Os10g0468800
			17319868	4.20533e-05					Os10g0468800
			17320094	4.40949e-05					Os10g0468800
			17320096	4.40949e-05					Os10g0468800
			17320107	4.40949e-05					Os10g0468800
			17320396	8.35678e-05				Os10g0468800
			17320420	7.91957e-05				Os10g0468800
			17320465	4.82738e-05				Os10g0468800
			17320804	9.32005e-05				Os10g0468800
			17320870	9.32005e-05				Os10g0468800
			17321092	9.16383e-05			Os10g0468800
			17321093	9.16383e-05			Os10g0468800
			17321102	5.51506e-05			Os10g0468800
			17321182	5.38602e-05			Os10g0468800
			17321189	9.32005e-05			Os10g0468800
			17321261	3.21136e-05			Os10g0468800
			17321697	8.56808e-05				Os10g0468875
			17331390	9.40751e-05				Os10g0469000
			17332221	7.01783e-05				Os10g0469000
10	qDR10b	18,392,734-18,981,016	18613254	4.88504e-05	5.51142e-05	qDR10b		LOC_Os10g34884
			18614628	4.8848e-05	9.07367e-05
* P-value was obtained from the F-test for testing H0: No association between the SNP and trait.
