# Supplementary material for: Natural variation of DROT1 confers drought adaptation in upland rice
Source: Nat Commun. 2022 Jul 23;13:4265. doi: 10.1038/s41467-022-31844-w (PMC9308802; doi:10.1038/s41467-022-31844-w)
Supplement: Supplementary file 6 — Supplementary Data 3 [file 41467_2022_31844_MOESM6_ESM.xlsx]

## Sheet: Sheet1
Supplementary Data 3. Phenotypic data of seedlines of introgression lines under 15% PEG treatment*.
Accessions	Shoot length under normal conditions	Shoot length under 15% PEG treatment	Relative shoot length	P-value	QTLs identified by GWAS
Yuefu	2.3	0.62	0.269565
IRAT109	2.22	1.06	0.477477	6.54841e-10
IL194	1.66	0.52	0.313253	0.0973365
IL262	1.88	0.84	0.446809	9.08198e-06
IL316	1.63	0.68	0.417178	0.00447111
IL74	2.09	0.6	0.287081	0.410287
IL157	1.802	0.61	0.338513	0.0106427
IL128	1.81	0.57	0.314917	0.0396737
IL67	2.02	0.82	0.405941	6.92597e-07
IL66	1.99	0.73	0.366834	0.00118315	qDR1
IL103	2.06	0.59	0.286408	0.418299
IL236	1.73	0.64	0.369942	0.000398239
IL320	1.68	0.65	0.386905	0.000379665
IL389	2.8	0.87	0.310714	0.00224539
IL70	2.13	0.66	0.309859	0.0397337
IL373	1.83	0.7	0.382514	6.17529e-05
IL423	1.88	0.53	0.281915	0.39918
IL184	2.09	0.51	0.244019	0.0510663
IL17	2.12	0.7	0.330189	0.000749584
IL381	1.89	0.68	0.359788	0.00398118
IL324	2.01	0.61	0.303483	0.0518812
IL94	1.94	0.56	0.28866	0.452688
IL328	1.65	0.68	0.412121	9.52533e-07
IL390	2.01	0.99	0.492537	5.90589e-11
IL240	1.98	0.77	0.388889	6.38405e-05
IL199	2.2	0.71	0.322727	0.127388	qDR3
IL113	2.1	0.57	0.271429	0.919445
IL146	1.77	0.6	0.338983	1.95058e-05
IL75	2.06	0.8	0.38835	4.3991e-06
IL193	1.99	0.63	0.316583	0.0331081
IL20	2.18	0.64	0.293578	0.195344
IL69	2.56	0.78	0.304688	0.0991101
IL360	1.75	0.79	0.451429	3.43676e-06
IL351	1.71	0.61	0.356725	0.0317727
IL323	2.09	0.76	0.363636	0.00221266
IL133	2.05	0.63	0.307317	0.126186	qDR5
IL163	1.92	0.44	0.229167	0.0239697
IL211	2.09	0.49	0.23445	0.203771
IL207	2.02	0.5	0.247525	0.342615
IL338	1.89	0.63	0.333333	0.0330543
IL242	1.984	0.78	0.393145	2.11112e-07
IL209	2.09	0.56	0.267943	0.956201
IL392	2.11	0.43	0.203791	0.0075161	qDR9a
IL65	1.87	0.5	0.26738	0.924738
IL383	2.15	0.57	0.265116	0.818847
IL243	1.73	0.71	0.410405	1.17209e-05
IL346	1.56	0.51	0.326923	0.0276767
IL301	2.17	0.83	0.382488	0.00333622
IL230	1.82	0.62	0.340659	0.0991976
IL178	1.99	0.39	0.19598	0.0104069
IL154	1.78	0.73	0.410112	0.000137591
IL106	2.1	0.7	0.333333	0.0204915
IL176	1.98	0.63	0.318182	0.038707
IL253	1.9	0.64	0.336842	0.00171188
IL326	2.1	0.64	0.304762	0.026534
IL88	1.84	0.84	0.456522	2.93158e-05
IL300	1.68	0.72	0.428571	1.91185e-06
IL219	1.64	0.65	0.396341	2.13883e-06
IL215	2.08	0.75	0.360577	0.000431217
IL429	1.85	0.59	0.318919	0.000137195
IL227	1.85	0.69	0.372973	0.000198869
IL428	1.59	0.64	0.402516	1.44607e-06
IL393	1.67	0.71	0.42515	0.000729222
IL159	1.96	0.77	0.392857	4.87909e-05	qDR9a
IL130	1.8	0.51	0.283333	0.524244
IL319	1.84	0.58	0.315217	0.162271
IL79	2.05	0.64	0.312195	0.0750946
IL131	1.58	0.56	0.35443	0.022777
IL353	1.84	0.56	0.304348	0.302411
IL388	2.11	0.59	0.279621	0.567278
IL239	1.96	0.67	0.341837	0.0309429
IL173	1.91	0.6838	0.35801	0.000243963
IL158	2.09	0.68	0.325359	0.000225147
IL426	2.14	0.69	0.32243	0.0210223
IL254	1.78	1.03	0.578652	1.4274e-11	qDR10a
IL349	1.8	0.65	0.361111	0.000150473	qDR10b
IL91	2.26	1.03	0.455752	0.355213
IL295	1.89	0.64	0.338624	2.40701e-05
IL397	1.6	0.35	0.21875	0.177753
IL121	1.74	0.59	0.33908	6.68621e-05
IL10	2.05	0.69	0.336585	3.68913e-05	qDR4a/4b
IL122	1.57	0.59	0.375796	3.91822e-05
IL183	2.06	0.53	0.257282	0.433729
IL210	2.21	0.58	0.262443	0.703649
IL394	1.76	0.66	0.375	0.00773906
IL231	2.36	0.77	0.326271	0.182638
IL174	2.11	0.6	0.28436	0.482183
IL172	1.74	0.46	0.264368	0.7714
IL109	2.09	0.72	0.344498	0.0314828
IL148	1.8	0.59	0.327778	0.00403108
* The P values were determined by two-tailed Student’s t-tests
