# Supplementary material for: Natural variation of DROT1 confers drought adaptation in upland rice
Source: Nat Commun. 2022 Jul 23;13:4265. doi: 10.1038/s41467-022-31844-w (PMC9308802; doi:10.1038/s41467-022-31844-w)
Supplement: Supplementary file 7 — Supplementary Data 4 [file 41467_2022_31844_MOESM7_ESM.xlsx]

## Sheet: Sheet1
Supplementary Data 4. SNPs between IL349 and Yuefu located in the predicted gene regions of the qDR10b.
snp	IL349	Yuefu	Gene no.	SNP No.
				Promoter	Exon	Intron	3’UTR
18595038	G	A	Os10g0489900				1		promoter
18598220	T	C	Os10g0490100	3	1		8		exon
18598230	T	C							intron
18598377	A	T							3'-UTR
18598921	A	G
18599501	G	T
18599510	G	A
18599567	T	A
18599655	C	T
18599664	C	T
18599674	A	G
18599722	C	T
18599745	A	G
18636842	T	A	Os10g0490800	1
18637085	G	A	Os10g0490900	1			6
18637147	A	G
18637172	T	C
18637529	A	G
18637562	A	T
18637592	A	G
18639359	A	C
18673507	G	A	Os10g0492000			1
18836861	T	C	Os10g0495200	1
18875180	T	C	Os10g0496000	5
18875195	A	G
18875196	A	G
18875199	G	A
18875694	C	T
18897547	A	G	Os10g0496600	1
18903829	C	T	Os10g0496900	11			1
18904133	A	G
18904217	T	C
18904436	A	G
18904438	A	G
18904489	T	C
18904495	A	G
18904503	A	G
18904750	G	A
18904932	A	G
18905053	T	C
18905060	A	G
18906088	A	G	Os10g0497000	3	2	12	1
18906098	T	C
18906275	T	C
18907487	A	G
18907488	A	G
18908251	C	G
18909648	T	C
18909939	T	C
18910085	G	T
18910196	G	C
18910564	G	A
18910632	G	A
18910994	G	A
18911369	T	A
18912425	C	T
18912588	T	C
18914595	A	G
18915302	G	T
18916679	G	A	Os10g0497100	4		2
18916804	G	C
18917035	C	G
18917046	C	G
18917791	A	C
18917874	A	T
18935015	C	T	Os10g0497300	2		1	2
18935159	T	G
18940639	C	G
18941947	T	C
18942794	T	A
18954673	A	G	Os10g0497500	1
18969718	A	G	Os10g0497600	1		2
18971063	T	C
18974288	T	C
18975900	T	C	Os10g0497700	1	1
18976403	T	G
18980922	A	G	Os10g0497800	2			2
18981003	C	T
18985588	A	G
18985600	T	A
18986736	T	A	Os10g0497900	1	1
18987115	G	A
18994043	A	G	Os10g0498100	1		1	1
18995627	G	A
18996674	C	T
18998554	T	C	Os10g0498200	1		2
18999388	C	A
18999612	A	C
19003197	C	T	Os10g0498300			1
19057019	T	C	Os10g0499500	1
19084617	G	A	Os10g0500500			1
19092021	A	G	Os10g0500600	1
19151461	G	C	Os10g0502000	1
19162872	C	T	Os10g0502400	1
