# Supplementary material for: Natural variation of DROT1 confers drought adaptation in upland rice
Source: Nat Commun. 2022 Jul 23;13:4265. doi: 10.1038/s41467-022-31844-w (PMC9308802; doi:10.1038/s41467-022-31844-w)
Supplement: Supplementary file 8 — Supplementary Data 5 [file 41467_2022_31844_MOESM8_ESM.xlsx]

## Sheet: Sheet1
Supplementary Data 5. RPKM of the 25 genes in the candidate region between upland rice and lowland rice.
Note: highly expressed genes in upland rice are indicated by green shade.
RAP ID	IRAT109	Haogelao	Yuefu	Nipponbare	Fold change (FC) between upland and lowland rice	Log2(FC upland rice /lowland rice)
Os10g0489900	0.427332	0.403454	0.622999	0.602637	0.677841	-0.560982
Os10g0490100	2.65559	1.37759	4.17346	2.92703	0.568014	-0.816001
Os10g0490800	6.72009	6.04033	0.410274	0.089068	25.5545	4.6755
Os10g0490900	1.83567	1.5558	0.0723543	0.325508	8.52423	3.09157
Os10g0492000	42.4132	36.6215	30.3808	31.0177	1.28724	0.364282
Os10g0495200	1.64091	1.95231	2.63483	2.73816	0.668756	-0.580447
Os10g0496000	0.117969	0.097197	0.150225	0.323094	0.45459	-1.13736
Os10g0496600	-	-	-	-	-	-
Os10g0496900	267.06	250.089	229.968	260.091	1.05528	0.0776245
Os10g0497000	7.59123	8.16241	9.52667	11.0571	0.765343	-0.385822
Os10g0497100	11.1805	11.1347	9.37487	9.53969	1.17979	0.238533
Os10g0497300	2.39795	0.628857	1.85396	2.03096	0.779118	-0.360087
Os10g0497500	4.274	3.20994	3.95874	4.73374	0.860966	-0.215972
Os10g0497600	1.2624	2.25614	1.88438	1.96417	0.91425	-0.129339
Os10g0497700	82.728	29.4131	6.0287	2.68369	12.8714	3.6861
Os10g0497800	8.14757	7.53346	7.96408	8.29051	0.964714	-0.0518265
Os10g0497900	5.11417	4.36227	4.20125	4.56895	1.08053	0.111736
Os10g0498100	0.0955258	0.0923427	0	0.0232479	4.04055	2.01455
Os10g0498200	9.13081	10.2606	15.6763	19.9781	0.54387	-0.878666
Os10g0498300	10.6631	11.5839	6.79641	6.7269	1.64509	0.718163
Os10g0499500	0.347889	0.239524	0.377716	0.27929	0.894075	-0.161532
Os10g0500500	16.9804	14.895	17.1474	16.717	0.941266	-0.0873259
Os10g0500600	16.7341	14.2994	20.7095	18.9281	0.78293	-0.353044
Os10g0502000	34.5327	30.119	19.7629	19.2467	1.65733	0.728861
Os10g0502400	83.3052	54.8179	47.7422	43.8571	1.50791	0.592546
