# Supplementary material for: Natural variation of DROT1 confers drought adaptation in upland rice
Source: Nat Commun. 2022 Jul 23;13:4265. doi: 10.1038/s41467-022-31844-w (PMC9308802; doi:10.1038/s41467-022-31844-w)
Supplement: Supplementary file 9 — Supplementary Data 6 [file 41467_2022_31844_MOESM9_ESM.xlsx]

## Sheet: Sheet1
Supplementary Data 6. Information of 743 rice accessions used for haplotype and phylogfenetic analysis.
ID	Sub-group	Haplotype	Ecotype	Origin place	Accessions for phylogenetic tree	Accessions for introgression analysis
B167	Temperate japonica	Hap1	Lowland	North Korea	√
B003	Temperate japonica	Hap1	Lowland	China	√
B168	Temperate japonica	Hap1	Lowland	Japan	√
B004	Temperate japonica	Hap1	Lowland	Japan	√
B005	Temperate japonica	Hap1	Lowland	Japan	√
B169	Temperate japonica	Hap1	Lowland	Japan
B008	Temperate japonica	Hap1	Lowland	Vietnam	√
B170	Temperate japonica	Hap1	Lowland	Russia	√
B017	Temperate japonica	Hap1	Lowland	Bulgaria
B171	Temperate japonica	Hap1	Lowland	Italy
B023	Temperate japonica	Hap1	Lowland	North Korea
B034	Temperate japonica	Hap1	Lowland	Albania	√
B179	Temperate japonica	Hap1	Lowland	France	√
B036	Temperate japonica	Hap1	Lowland	Brazil	√
B038	Temperate japonica	Hap1	Lowland	Egypt
B182	Temperate japonica	Hap1	Lowland	Japan	√
B046	Temperate japonica	Hap1	Lowland	Japan	√
B183	Temperate japonica	Hap1	Upland	Japan	√
B189	Tropical japonica	Hap1	Lowland	Cote d'Ivoire	√
B056	Temperate japonica	Hap1	Lowland	China
B066	Temperate japonica	Hap1	Lowland	China
B204	Temperate japonica	Hap1	Lowland	China	√
B068	Temperate japonica	Hap1	Lowland	China	√
B069	Temperate japonica	Hap1	Upland	China	√
B070	Temperate japonica	Hap1	Lowland	China	√
CH1121	Temperate japonica	Hap1	Upland	China
B205	Temperate japonica	Hap1	Upland	China
B074	Indica	Hap1	Lowland	China	√
B086	Temperate japonica	Hap1	Lowland	China	√
B215	Temperate japonica	Hap1	Lowland	China	√
B100	Temperate japonica	Hap1	Lowland	China	√
B225	Temperate japonica	Hap1	Lowland	China	√
B102	Temperate japonica	Hap1	Lowland	China	√
B109	Temperate japonica	Hap1	Lowland	China	√
B230	Temperate japonica	Hap1	Lowland	China
B111	Temperate japonica	Hap1	Lowland	China	√
B117	Temperate japonica	Hap1	Lowland	China
B235	Temperate japonica	Hap1	Lowland	China	√
B236	Temperate japonica	Hap1	Lowland	China	√
B122	Temperate japonica	Hap1	Lowland	China	√
B127	Indica	Hap1	Lowland	China	√
B240	Temperate japonica	Hap1	Lowland	China
B134	Temperate japonica	Hap1	Upland	China	√
B241	Temperate japonica	Hap1	Upland	China	√
B136	Temperate japonica	Hap1	Lowland	China	√
B245	Temperate japonica	Hap1	Upland	China	√
B250	Temperate japonica	Hap1	Lowland	China	√
B160	Temperate japonica	Hap1	Lowland	China	√
B161	Temperate japonica	Hap1	Lowland	China
B263	Temperate japonica	Hap1	Lowland	China	√
B162	Temperate japonica	Hap1	Lowland	China	√
B266	Temperate japonica	Hap1	Upland	China	√
CX140	Temperate japonica	Hap1	Lowland	Japan	√
CX14	Temperate japonica	Hap1	Lowland	China	√
CX16	Temperate japonica	Hap1	Lowland	China	√
CX164	Temperate japonica	Hap1	Lowland	China	√
CX165	Temperate japonica	Hap1	Lowland	China	√
CX172	Temperate japonica	Hap1	Lowland	China	√
CX173	Temperate japonica	Hap1	Lowland	China
CX175	Temperate japonica	Hap1	Upland	China	√
CX179	Temperate japonica	Hap1	Lowland	China	√
CX180	Temperate japonica	Hap1	Lowland	China	√
CX181	Temperate japonica	Hap1	Lowland	China	√
CX188	Temperate japonica	Hap1	Lowland	China	√
CX204	Temperate japonica	Hap1	Lowland	China	√
CX211	Temperate japonica	Hap1	Lowland	China	√
CX224	Temperate japonica	Hap1	Lowland	China	√
CX251	Temperate japonica	Hap1	Lowland	China	√
CX260	Temperate japonica	Hap1	Lowland	China	√
CX279	Temperate japonica	Hap1	Lowland	China	√
CX299	Temperate japonica	Hap1	Lowland	China	√
CX311	Temperate japonica	Hap1	Lowland	China	√
CX315	Temperate japonica	Hap1	Lowland	North Korea	√
CX320	Temperate japonica	Hap1	Lowland	China	√
CX324	Temperate japonica	Hap1	Lowland	China	√
CX329	Temperate japonica	Hap1	Lowland	China	√
CX330	Temperate japonica	Hap1	Lowland	Japan	√
CX331	Temperate japonica	Hap1	Lowland	China	√
CX332	Temperate japonica	Hap1	Lowland	China	√
CX333	Temperate japonica	Hap1	Lowland	China	√
CX344	Temperate japonica	Hap1	Lowland	China	√
CX345	Temperate japonica	Hap1	Lowland	China	√
CX350	Temperate japonica	Hap1	Lowland	China	√
CX356	Temperate japonica	Hap1	Lowland	China	√
CX380	Temperate japonica	Hap1	Lowland	China	√
CX396	Temperate japonica	Hap1	Lowland	Japan	√
CX47	Temperate japonica	Hap1	Lowland	China	√
CX492	Temperate japonica	Hap1	Lowland	China	√
CX493	Temperate japonica	Hap1	Lowland	China	√
CX494	Temperate japonica	Hap1	Lowland	China	√
CX495	Temperate japonica	Hap1	Lowland	China	√
CX497	Temperate japonica	Hap1	Lowland	China	√
CX498	Temperate japonica	Hap1	Lowland	China
CX499	Temperate japonica	Hap1	Lowland	China	√
CX500	Temperate japonica	Hap1	Lowland	China	√
CX501	Temperate japonica	Hap1	Lowland	China	√
CX502	Temperate japonica	Hap1	Lowland	China	√
CX503	Temperate japonica	Hap1	Lowland	China	√
CX504	Temperate japonica	Hap1	Lowland	China	√
CX517	Temperate japonica	Hap1	Lowland	China	√
CX518	Temperate japonica	Hap1	Lowland	China	√
CX519	Temperate japonica	Hap1	Lowland	China	√
CX520	Temperate japonica	Hap1	Lowland	China	√
CX521	Temperate japonica	Hap1	Lowland	China	√
CX522	Temperate japonica	Hap1	Lowland	China	√
CX523	Temperate japonica	Hap1	Lowland	China	√
CX524	Temperate japonica	Hap1	Lowland	China	√
CX525	Temperate japonica	Hap1	Lowland	China
CX527	Temperate japonica	Hap1	Lowland	China	√
CX528	Temperate japonica	Hap1	Lowland	China	√
CX529	Temperate japonica	Hap1	Lowland	China	√
CX531	Temperate japonica	Hap1	Lowland	China	√
CX532	Temperate japonica	Hap1	Lowland	China	√
CX533	Temperate japonica	Hap1	Lowland	China	√
CX535	Temperate japonica	Hap1	Lowland	China	√
CX536	Temperate japonica	Hap1	Lowland	China	√
CX539	Indica	Hap1	Lowland	China	√
CX543	Temperate japonica	Hap1	Lowland	China	√
CX544	Temperate japonica	Hap1	Lowland	China	√
CX545	Temperate japonica	Hap1	Lowland	China	√
CX546	Temperate japonica	Hap1	Lowland	China	√
CX547	Temperate japonica	Hap1	Lowland	China	√
CX550	Indica	Hap1	Lowland	China	√
CX551	Temperate japonica	Hap1	Lowland	China	√
CX552	Temperate japonica	Hap1	Lowland	China	√
CX553	Temperate japonica	Hap1	Lowland	China	√
CX556	Temperate japonica	Hap1	Lowland	China	√
CX557	Temperate japonica	Hap1	Lowland	China	√
CX56	Temperate japonica	Hap1	Lowland	China	√
IRIS_313-10051	Tropical japonica	Hap1	Upland	Madagascar	√
IRIS_313-10065	Tropical japonica	Hap1	Upland	Korea	√
IRIS_313-10067	Tropical japonica	Hap1	Upland	Korea	√
IRIS_313-10071	Tropical japonica	Hap1	Upland	Japan	√
IRIS_313-10073	Tropical japonica	Hap1	Upland	Japan	√
IRIS_313-10074	Tropical japonica	Hap1	Upland	Japan
IRIS_313-10075	Tropical japonica	Hap1	Upland	Japan	√
IRIS_313-10076	Tropical japonica	Hap1	Upland	Japan	√
IRIS_313-10078	Tropical japonica	Hap1	Upland	Japan	√
IRIS_313-10079	Tropical japonica	Hap1	Upland	Japan	√
IRIS_313-10080	Tropical japonica	Hap1	Upland	Japan	√
IRIS_313-10082	Tropical japonica	Hap1	Upland	Japan	√
IRIS_313-10679	Temperate japonica	Hap1	Upland	Laos	√
IRIS_313-10923	Temperate japonica	Hap1	Upland	Thailand	√
IRIS_313-10950	Tropical japonica	Hap1	Upland	Indonesia	√
IRIS_313-11093	Tropical japonica	Hap1	Upland	Laos	√
IRIS_313-11183	Tropical japonica	Hap1	Upland	Indonesia	√
IRIS_313-11473	Tropical japonica	Hap1	Upland	Philippines	√
IRIS_313-11499	Tropical japonica	Hap1	Upland	Indonesia
IRIS_313-11511	Tropical japonica	Hap1	Upland	Philippines	√
IRIS_313-11790	Tropical japonica	Hap1	Upland	Madagascar	√
IRIS_313-11831	Temperate japonica	Hap1	Upland	Thailand	√
IRIS_313-12029	Temperate japonica	Hap1	Upland	Laos	√
IRIS_313-12129	Tropical japonica	Hap1	Upland	Laos	√
IRIS_313-12134	Temperate japonica	Hap1	Upland	Laos	√
IRIS_313-12228	Temperate japonica	Hap1	Upland	Laos	√
IRIS_313-12242	Temperate japonica	Hap1	Upland	Laos	√
IRIS_313-12258	Temperate japonica	Hap1	Upland	Laos	√
IRIS_313-12266	Temperate japonica	Hap1	Upland	Myanmar
IRIS_313-12289	Temperate japonica	Hap1	Upland	Myanmar	√
IRIS_313-12299	Tropical japonica	Hap1	Upland	Laos	√
IRIS_313-12311	Temperate japonica	Hap1	Upland	Laos
IRIS_313-12321	Temperate japonica	Hap1	Upland	Laos	√
IRIS_313-12323	Temperate japonica	Hap1	Upland	Laos	√
IRIS_313-12330	Temperate japonica	Hap1	Upland	Laos	√
IRIS_313-12337	Temperate japonica	Hap1	Upland	Laos	√
IRIS_313-12340	Temperate japonica	Hap1	Upland	Laos	√
IRIS_313-12342	Temperate japonica	Hap1	Upland	Laos	√
IRIS_313-12344	Temperate japonica	Hap1	Upland	Laos	√
IRIS_313-12345	Tropical japonica	Hap1	Upland	Laos	√
IRIS_313-12346	Temperate japonica	Hap1	Upland	Laos	√
IRIS_313-12347	Temperate japonica	Hap1	Upland	Laos
IRIS_313-12348	Temperate japonica	Hap1	Upland	Laos	√
IRIS_313-12350	Temperate japonica	Hap1	Upland	Laos	√
IRIS_313-12352	Temperate japonica	Hap1	Upland	Laos	√
IRIS_313-12353	Temperate japonica	Hap1	Upland	Laos	√
IRIS_313-7883	Tropical japonica	Hap1	Upland	Indonesia	√
IRIS_313-7885	Tropical japonica	Hap1	Upland	Indonesia	√
IRIS_313-8356	Tropical japonica	Hap1	Upland	Philippines
IRIS_313-8565	Tropical japonica	Hap1	Upland	Thailand
IRIS_313-8578	Temperate japonica	Hap1	Upland	Vietnam	√
IRIS_313-8594	Tropical japonica	Hap1	Upland	Philippines	√
IRIS_313-8769	Tropical japonica	Hap1	Upland	Guinea	√
IRIS_313-8883	Temperate japonica	Hap1	Upland	Malaysia	√
IRIS_313-9389	Tropical japonica	Hap1	Upland	Philippines	√
IRIS_313-9742	Tropical japonica	Hap1	Upland	Madagascar	√
IRIS_313-9745	Tropical japonica	Hap1	Upland	Madagascar	√
B032	Indica	Hap2	Lowland	India	√
B180	Indica	Hap2	Lowland	Columbia	√
B184	Indica	Hap2	Lowland	Vietnam	√
B217	Indica	Hap2	Lowland	China	√
B088	Indica	Hap2	Upland	China
B104	Indica	Hap2	Lowland	Bangladesh	√
B125	Indica	Hap2	Lowland	China	√
B143	Temperate japonica	Hap2	Lowland	China
CX15	Indica	Hap2	Lowland	China	√
CX167	Indica	Hap2	Lowland	China	√
CX17	Indica	Hap2	Lowland	China	√
CX176	Indica	Hap2	Lowland	China
CX178	Indica	Hap2	Lowland	China
CX189	Indica	Hap2	Lowland	China	√
CX191	Indica	Hap2	Lowland	China
CX193	Indica	Hap2	Lowland	China	√
CX200	Indica	Hap2	Lowland	China
CX201	Temperate japonica	Hap2	Lowland	China	√
CX274	Indica	Hap2	Lowland	Philippines	√
CX287	Temperate japonica	Hap2	Lowland	China	√
CX292	Indica	Hap2	Lowland	China
CX293	Indica	Hap2	Lowland	China	√
CX294	Indica	Hap2	Lowland	China	√
CX316	Temperate japonica	Hap2	Lowland	China	√
CX389	Temperate japonica	Hap2	Lowland	China	√
CX393	Indica	Hap2	Lowland	China	√
CX44	Indica	Hap2	Lowland	Philippines	√
CX469	Indica	Hap2	Lowland	China	√
CX477	Indica	Hap2	Lowland	China	√
CX480	Indica	Hap2	Lowland	China	√
CX482	Indica	Hap2	Lowland	China
CX507	Indica	Hap2	Lowland	China	√
CX508	Indica	Hap2	Lowland	China	√
CX509	Indica	Hap2	Lowland	China	√
CX510	Indica	Hap2	Lowland	China	√
CX512	Indica	Hap2	Lowland	China	√
CX513	Indica	Hap2	Lowland	China	√
CX514	Indica	Hap2	Lowland	China
CX515	Indica	Hap2	Lowland	China	√
CX516	Indica	Hap2	Lowland	China	√
CX526	Temperate japonica	Hap2	Lowland	China	√
CX534	Temperate japonica	Hap2	Lowland	China	√
CX537	Indica	Hap2	Lowland	China	√
CX548	Indica	Hap2	Lowland	China
CX558	Temperate japonica	Hap2	Lowland	China	√
CX9	Indica	Hap2	Lowland	China	√
IRIS_313-11346	Indica	Hap2	Upland	Philippines	√
IRIS_313-11724	Indica	Hap2	Upland	Guinea	√
IRIS_313-11934	Indica	Hap2	Upland	Philippines	√
B006	Indica	Hap3	Lowland	Vietnam	√
B018	Tropical japonica	Hap3	Lowland	United States of America	√
B027	Indica	Hap3	Lowland	Philippines
B033	Indica	Hap3	Lowland	Sri lanka	√
B176	Indica	Hap3	Lowland	Bangladesh	√
B043	Tropical japonica	Hap3	Lowland	Australia	√
B188	Tropical japonica	Hap3	Lowland	Cote d'Ivoire
B190	Tropical japonica	Hap3	Lowland	Nigeria	√
B191	Tropical japonica	Hap3	Lowland	Australia	√
B053	Tropical japonica	Hap3	Lowland	Australia
B054	Tropical japonica	Hap3	Lowland	Australia	√
B207	Indica	Hap3	Lowland	China
B212	Temperate japonica	Hap3	Lowland	China	√
B097	Indica	Hap3	Upland	China	√
B118	Indica	Hap3	Lowland	China
B120	Indica	Hap3	Lowland	China
B233	Indica	Hap3	Lowland	China	√
B234	Indica	Hap3	Lowland	China	√
B243	Indica	Hap3	Lowland	China	√
B244	Indica	Hap3	Lowland	China	√
B155	Indica	Hap3	Lowland	China
B265	Indica	Hap3	Lowland	China	√
B164	Indica	Hap3	Upland	China
CX220	Tropical japonica	Hap3	Upland	Cote d'Ivoire	√	√
CX367	Tropical japonica	Hap3	Upland	China	√	√
CX120	Indica	Hap3	Lowland	India	√	√
CX162	Indica	Hap3	Lowland	China	√	√
CX174	Temperate japonica	Hap3	Upland	China
CX192	Indica	Hap3	Lowland	China	√
CX20	Indica	Hap3	Lowland	China	√	√
CX227	Indica	Hap3	Lowland	India	√	√
CX228	Indica	Hap3	Lowland	India
CX247	Indica	Hap3	Lowland	Ghana	√	√
CX253	Indica	Hap3	Lowland	China	√
CX304	Indica	Hap3	Upland	China	√	√
CX305	Indica	Hap3	Lowland	China	√	√
CX337	Indica	Hap3	Lowland	China
CX338	Indica	Hap3	Lowland	China	√
CX368	Indica	Hap3	Lowland	India
CX378	Indica	Hap3	Upland	China
CX467	Indica	Hap3	Lowland	China
CX511	Indica	Hap3	Lowland	China	√
CX77	Tropical japonica	Hap3	Lowland	United States of America	√	√
IRIS_313-10152	Tropical japonica	Hap3	Upland	Indonesia
IRIS_313-10687	Indica	Hap3	Upland	Malaysia	√	√
IRIS_313-10704	Tropical japonica	Hap3	Upland	Malaysia	√	√
IRIS_313-10710	Tropical japonica	Hap3	Upland	Surinam
IRIS_313-10748	Indica	Hap3	Upland	Vietnam	√	√
IRIS_313-10749	Indica	Hap3	Upland	Vietnam	√	√
IRIS_313-10750	Indica	Hap3	Upland	Vietnam	√	√
IRIS_313-10796	Tropical japonica	Hap3	Upland	Indonesia	√	√
IRIS_313-10799	Tropical japonica	Hap3	Upland	Indonesia	√	√
IRIS_313-10827	Tropical japonica	Hap3	Upland	Philippines	√	√
IRIS_313-10828	Tropical japonica	Hap3	Upland	Philippines	√	√
IRIS_313-10829	Tropical japonica	Hap3	Upland	Philippines	√	√
IRIS_313-10830	Tropical japonica	Hap3	Upland	Philippines	√	√
IRIS_313-10831	Tropical japonica	Hap3	Upland	Philippines	√	√
IRIS_313-10832	Tropical japonica	Hap3	Upland	Philippines	√	√
IRIS_313-10943	Indica	Hap3	Upland	Indonesia	√	√
IRIS_313-10952	Tropical japonica	Hap3	Upland	Indonesia	√	√
IRIS_313-10953	Tropical japonica	Hap3	Upland	Indonesia	√	√
IRIS_313-10955	Indica	Hap3	Upland	Indonesia	√	√
IRIS_313-10957	Tropical japonica	Hap3	Upland	Indonesia	√	√
IRIS_313-10958	Tropical japonica	Hap3	Upland	Indonesia	√	√
IRIS_313-10960	Tropical japonica	Hap3	Upland	Indonesia	√	√
IRIS_313-10999	Tropical japonica	Hap3	Upland	Indonesia	√	√
IRIS_313-11001	Tropical japonica	Hap3	Upland	Indonesia	√	√
IRIS_313-11003	Tropical japonica	Hap3	Upland	Indonesia	√	√
IRIS_313-11004	Tropical japonica	Hap3	Upland	Indonesia	√	√
IRIS_313-11078	Indica	Hap3	Upland	Laos	√	√
IRIS_313-11313	Tropical japonica	Hap3	Upland	Indonesia	√	√
IRIS_313-11314	Tropical japonica	Hap3	Upland	Indonesia	√	√
IRIS_313-11318	Indica	Hap3	Upland	Indonesia	√	√
IRIS_313-11320	Indica	Hap3	Upland	Indonesia	√	√
IRIS_313-11328	Tropical japonica	Hap3	Upland	Malaysia	√	√
IRIS_313-11337	Tropical japonica	Hap3	Upland	Philippines	√	√
IRIS_313-11379	Tropical japonica	Hap3	Upland	Philippines	√	√
IRIS_313-11397	Tropical japonica	Hap3	Upland	Indonesia	√	√
IRIS_313-11424	Tropical japonica	Hap3	Upland	Philippines	√	√
IRIS_313-11435	Tropical japonica	Hap3	Upland	Cote d'Ivoire	√	√
IRIS_313-11436	Tropical japonica	Hap3	Upland	Cote d'Ivoire	√	√
IRIS_313-11465	Tropical japonica	Hap3	Upland	Philippines
IRIS_313-11495	Tropical japonica	Hap3	Upland	Indonesia	√	√
IRIS_313-11524	Tropical japonica	Hap3	Upland	Cote d'Ivoire	√	√
IRIS_313-11526	Tropical japonica	Hap3	Upland	Cote d'Ivoire	√	√
IRIS_313-11527	Tropical japonica	Hap3	Upland	Cote d'Ivoire
IRIS_313-11528	Indica	Hap3	Upland	Cote d'Ivoire	√	√
IRIS_313-11532	Tropical japonica	Hap3	Upland	Philippines	√	√
IRIS_313-11673	Tropical japonica	Hap3	Upland	Philippines	√	√
IRIS_313-11736	Tropical japonica	Hap3	Upland	Philippines	√	√
IRIS_313-11739	Tropical japonica	Hap3	Upland	Ghana	√	√
IRIS_313-11913	Tropical japonica	Hap3	Upland	Philippines	√	√
IRIS_313-11959	Indica	Hap3	Upland	Philippines	√	√
IRIS_313-12045	Tropical japonica	Hap3	Upland	Indonesia	√	√
IRIS_313-12047	Indica	Hap3	Upland	Indonesia	√	√
IRIS_313-12068	Tropical japonica	Hap3	Upland	Indonesia	√	√
IRIS_313-12070	Tropical japonica	Hap3	Upland	Malaysia	√	√
IRIS_313-12147	Indica	Hap3	Upland	Cambodia	√	√
IRIS_313-12164	Tropical japonica	Hap3	Upland	Cambodia	√	√
IRIS_313-12296	Indica	Hap3	Upland	Myanmar	√	√
IRIS_313-8279	Tropical japonica	Hap3	Upland	Malaysia
IRIS_313-8381	Tropical japonica	Hap3	Upland	Malaysia	√	√
IRIS_313-8530	Indica	Hap3	Upland	India	√	√
IRIS_313-8643	Indica	Hap3	Upland	Indonesia
IRIS_313-8664	Tropical japonica	Hap3	Upland	Indonesia	√	√
IRIS_313-8694	Tropical japonica	Hap3	Upland	Brazil	√	√
IRIS_313-8723	Indica	Hap3	Upland	Malaysia
IRIS_313-8768	Tropical japonica	Hap3	Upland	Cote d'Ivoire	√	√
IRIS_313-8894	Tropical japonica	Hap3	Upland	Malaysia	√	√
IRIS_313-8955	Tropical japonica	Hap3	Upland	Malaysia	√	√
IRIS_313-8963	Indica	Hap3	Upland	Bangladesh	√	√
IRIS_313-8998	Tropical japonica	Hap3	Upland	Indonesia	√	√
IRIS_313-9050	Tropical japonica	Hap3	Upland	Malaysia	√	√
IRIS_313-9239	Tropical japonica	Hap3	Upland	Indonesia	√	√
IRIS_313-9375	Tropical japonica	Hap3	Upland	Malaysia	√	√
IRIS_313-9470	Tropical japonica	Hap3	Upland	Indonesia
IRIS_313-9558	Tropical japonica	Hap3	Upland	Malaysia	√	√
IRIS_313-9616	Tropical japonica	Hap3	Upland	Philippines	√	√
IRIS_313-9691	Tropical japonica	Hap3	Upland	Indonesia
IRIS_313-9851	Tropical japonica	Hap3	Upland	Surinam	√	√
IRIS_313-9897	Tropical japonica	Hap3	Upland	Philippines	√	√
IRIS_313-9929	Tropical japonica	Hap3	Upland	Philippines	√	√
B007	Indica	Hap4	Lowland	Vietnam	√
B009	Indica	Hap4	Lowland	Vietnam
B010	Indica	Hap4	Lowland	Malaysia	√
B015	Indica	Hap4	Lowland	Romania	√
B028	Indica	Hap4	Lowland	Philippines	√
B030	Indica	Hap4	Lowland	India	√
B040	Indica	Hap4	Lowland	Uganda	√
B052	Indica	Hap4	Lowland	Madagascar	√
B059	Indica	Hap4	Lowland	China	√
B061	Indica	Hap4	Lowland	China	√
B063	Indica	Hap4	Lowland	China	√
B197	Indica	Hap4	Lowland	China
B198	Indica	Hap4	Lowland	China	√
B075	Indica	Hap4	Lowland	China
B208	Indica	Hap4	Lowland	China	√
B079	Indica	Hap4	Lowland	China	√
B210	Indica	Hap4	Lowland	China	√
B214	Indica	Hap4	Lowland	China	√
B091	Indica	Hap4	Upland	China	√
B092	Indica	Hap4	Upland	China
B093	Indica	Hap4	Lowland	China
B094	Indica	Hap4	Lowland	China
B095	Indica	Hap4	Upland	China	√
B219	Indica	Hap4	Lowland	Laos	√
B224	Indica	Hap4	Upland	China	√
B106	Indica	Hap4	Lowland	China	√
B107	Indica	Hap4	Lowland	China	√
B108	Indica	Hap4	Upland	China
B229	Indica	Hap4	Upland	China	√
B231	Indica	Hap4	Lowland	China	√
B112	Indica	Hap4	Lowland	China	√
B116	Indica	Hap4	Lowland	China	√
B119	Indica	Hap4	Lowland	China	√
B121	Indica	Hap4	Lowland	China	√
B123	Indica	Hap4	Lowland	China
B238	Indica	Hap4	Lowland	China	√
B239	Indica	Hap4	Lowland	China	√
B131	Indica	Hap4	Lowland	China	√
B135	Indica	Hap4	Upland	China	√
B138	Indica	Hap4	Lowland	China
B242	Indica	Hap4	Lowland	China	√
B140	Indica	Hap4	Lowland	China	√
B145	Indica	Hap4	Lowland	China
B146	Indica	Hap4	Lowland	China
B149	Indica	Hap4	Lowland	China
B247	Indica	Hap4	Lowland	China
B248	Indica	Hap4	Lowland	China
B249	Indica	Hap4	Lowland	China	√
B150	Indica	Hap4	Lowland	China
B252	Indica	Hap4	Lowland	China	√
B253	Indica	Hap4	Lowland	China	√
B254	Indica	Hap4	Lowland	China	√
B156	Indica	Hap4	Lowland	China	√
B157	Indica	Hap4	Lowland	China
B261	Indica	Hap4	Lowland	China	√
B264	Indica	Hap4	Lowland	China	√
B268	Indica	Hap4	Lowland	China	√
CX10	Indica	Hap4	Lowland	China	√
CX12	Indica	Hap4	Lowland	China	√
CX133	Indica	Hap4	Lowland	China	√
CX169	Indica	Hap4	Lowland	China	√
CX18	Indica	Hap4	Lowland	China
CX19	Indica	Hap4	Lowland	China	√
CX190	Indica	Hap4	Lowland	China	√
CX198	Indica	Hap4	Lowland	China	√
CX199	Indica	Hap4	Lowland	China
CX203	Indica	Hap4	Lowland	China
CX216	Indica	Hap4	Lowland	China
CX221	Indica	Hap4	Lowland	China	√
CX222	Indica	Hap4	Lowland	China	√
CX255	Indica	Hap4	Lowland	China	√
CX256	Indica	Hap4	Lowland	China	√
CX257	Indica	Hap4	Lowland	China	√
CX291	Indica	Hap4	Lowland	China	√
CX312	Indica	Hap4	Lowland	China
CX313	Indica	Hap4	Lowland	China	√
CX339	Indica	Hap4	Upland	China
CX370	Indica	Hap4	Lowland	China	√
CX475	Indica	Hap4	Lowland	China	√
CX478	Indica	Hap4	Lowland	China	√
CX483	Indica	Hap4	Lowland	China	√
CX486	Indica	Hap4	Lowland	China	√
CX506	Indica	Hap4	Lowland	China	√
CX53	Indica	Hap4	Lowland	China	√
CX538	Indica	Hap4	Lowland	China	√
CX541	Indica	Hap4	Lowland	China	√
CX549	Indica	Hap4	Lowland	China
CX554	Indica	Hap4	Lowland	China	√
CX559	Indica	Hap4	Lowland	China	√
CX560	Indica	Hap4	Lowland	China	√
IRIS_313-10628	Indica	Hap4	Upland	India	√
IRIS_313-10990	Indica	Hap4	Upland	Philippines	√
IRIS_313-11071	Indica	Hap4	Upland	Laos	√
IRIS_313-11338	Indica	Hap4	Upland	Philippines	√
IRIS_313-11381	Indica	Hap4	Upland	Philippines	√
IRIS_313-11463	Indica	Hap4	Upland	Philippines	√
IRIS_313-11464	Tropical japonica	Hap4	Upland	Philippines	√
IRIS_313-11472	Indica	Hap4	Upland	Philippines	√
IRIS_313-11512	Indica	Hap4	Upland	Philippines	√
IRIS_313-11738	Indica	Hap4	Upland	India	√
IRIS_313-11919	Indica	Hap4	Upland	India	√
IRIS_313-11991	Indica	Hap4	Upland	Laos	√
IRIS_313-11992	Indica	Hap4	Upland	Laos	√
IRIS_313-12300	Indica	Hap4	Upland	Laos	√
IRIS_313-12301	Indica	Hap4	Upland	Laos	√
IRIS_313-12329	Indica	Hap4	Upland	Laos	√
IRIS_313-8303	Indica	Hap4	Upland	India
IRIS_313-8796	Indica	Hap4	Upland	India	√
IRIS_313-8987	Indica	Hap4	Upland	Malaysia	√
IRIS_313-9187	Indica	Hap4	Upland	Malaysia	√
B011	Indica	Hap5	Lowland	India	√
B026	Indica	Hap5	Lowland	Indonesia	√
B173	Indica	Hap5	Lowland	Indonesia	√
B216	Indica	Hap5	Upland	China	√
B129	Indica	Hap5	Lowland	China
B133	Indica	Hap5	Lowland	China
CX161	Indica	Hap5	Lowland	Philippines	√
IRIS_313-10963	Indica	Hap5	Upland	Bangladesh	√
IRIS_313-10965	Indica	Hap5	Upland	Bangladesh	√
IRIS_313-11015	Indica	Hap5	Upland	Bangladesh	√
IRIS_313-11016	Indica	Hap5	Upland	Bangladesh	√
IRIS_313-11018	Indica	Hap5	Upland	Bangladesh	√
IRIS_313-11737	Indica	Hap5	Upland	India	√
IRIS_313-12210	Indica	Hap5	Upland	Vietnam	√
IRIS_313-9368	Indica	Hap5	Upland	Bangladesh	√
IRIS_313-9422	Indica	Hap5	Upland	Bangladesh	√
IRIS_313-10077	Indica	Hap6	Upland	Japan	√
IRIS_313-8850	Indica	Hap6	Upland	Bangladesh	√
IRIS_313-12290	Indica	Hap7	Upland	Myanmar	√
B082	Indica	Hap8	Lowland	China
IRIS_313-11716	Indica	Hap8	Upland	Guinea	√
IRIS_313-12146	Indica	Hap8	Upland	Cambodia
W0102	Or-I	Hap5		India	√
W0103	Or-I	Hap6		India
W0107	Or-I	Hap5		India	√
W0108	Or-II	Hap7		India
W0121	Or-I	Hap3		India
W0124	Or-I	Hap5		India	√
W0125	Or-III	Hap6		India	√
W0126	Or-III	Hap6		India	√
W0128	Or-I	Hap3		India
W0130	Or-I	Hap3		India	√
W0134	Or-III	Hap6		India	√
W0135	Or-III	Hap6		India	√
W0138	Or-III	Hap6		India	√
W0141	Or-III	Hap6		India	√
W0144	Or-I	Hap5		Sri Lanka	√
W0148	Or-I	Hap3		India	√
W0149	Or-III	Hap4		India	√
W0153	Or-III	Hap6		India	√
W0157	Or-II	Hap8		India
W0163	Or-II	Hap3		Thailand
W0164	Or-II	Hap4		Thailand	√
W0166	Or-II	Hap8		Thailand
W0168	Or-I	Hap4		Thailand	√
W0169	Or-II	Hap5		Thailand
W0171	Or-II	Hap5		Thailand
W0172	Or-III	Hap6		Thailand	√
W0173	Or-I	Hap5		Thailand	√
W0174	Or-II	Hap5		Thailand
W0176	Or-I	Hap8		Thailand
W0178	Or-I	Hap4		Thailand	√
W0179	Or-I	Hap4		Thailand	√
W0180	Or-II	Hap8		Thailand
W0234	Or-II	Hap4		Thailand	√
W0549	Or-III	Hap6		India	√
W0573	Or-III	Hap6		Malaya	√
W0574	Or-I	Hap5		Malaya	√
W0589	Or-I	Hap3		Malaya
W0593	Or-III	Hap6		Malaya	√
W0594	Or-II	Hap8		Malaya	√
W0605	Or-I	Hap5		Malaya	√
W0606	Or-II	Hap7		Malaya
W0621	Or-III	Hap5		Burma
W0623	Or-III	Hap5		Burma
W0630	Or-I	Hap5		Burma
W0634	Or-II	Hap2		Burma
W0635	Or-II	Hap8		Burma	√
W0638	Or-I	Hap3		Burma	√
W1083	Or-I	Hap5		India	√
W1084	Or-I	Hap6		India	√
W1086	Or-I	Hap4		India	√
W1087	Or-II	Hap4		India
W1092	Or-I	Hap4		India	√
W1093	Or-II	Hap4		India	√
W1096	Or-II	Hap5		India
W1102	Or-III	Hap8		India
W1107	Or-I	Hap4		India
W1111	Or-I	Hap5		India	√
W1112	Or-I	Hap5		India
W1114	Or-III	Hap8		India
W1117	Or-I	Hap5		India	√
W1119	Or-III	Hap8		India
W1121	Or-I	Hap5		India	√
W1122	Or-II	Hap2		India	√
W1124	Or-II	Hap4		India	√
W1142	Or-I	Hap5		India	√
W1143	Or-I	Hap3		India
W1161	Or-III	Hap6		Sri Lanka
W1214	Or-III	Hap5		Philippines
W1244	Or-III	Hap6		Nepal	√
W1292	Or-II	Hap5		Indonesia
W1295	Or-I	Hap3		Cambodia
W1534	Or-III	Hap6		India	√
W1542	Or-III	Hap6		Malaya	√
W1546	Or-I	Hap8		Thailand	√
W1547	Or-I	Hap8		Thailand	√
W1550	Or-II	Hap6		Thailand
W1553	Or-II	Hap8		Thailand
W1555	Or-II	Hap8		Thailand
W1557	Or-II	Hap2		Thailand
W1558	Or-II	Hap5		Thailand
W1560	Or-III	Hap5		Thailand
W1619	Or-I	Hap8		Thailand
W1666	Or-I	Hap5		India	√
W1675	Or-I	Hap4		India	√
W1676	Or-I	Hap3		India	√
W1677	Or-I	Hap3		India	√
W1679	Or-I	Hap4		India	√
W1681	Or-I	Hap7		India	√
W1690	Or-I	Hap5		Thailand	√
W1695	Or-I	Hap8		Thailand	√
W1718	Or-II	Hap4		China	√
W1719	Or-I	Hap5		China	√
W1721	Or-I	Hap3		China	√
W1723	Or-I	Hap3		China	√
W1725	Or-III	Hap5		Thailand	√
W1726	Or-I	Hap8		Thailand	√
W1731	Or-I	Hap5		India
W1732	Or-III	Hap6		India
W1735	Or-I	Hap4		India	√
W1736	Or-II	Hap4		India	√
W1737	Or-I	Hap4		India
W1738	Or-I	Hap5		India	√
W1739	Or-III	Hap6		India	√
W1741	Or-I	Hap5		India	√
W1742	Or-II	Hap4		India
W1746	Or-III	Hap5		India
W1748	Or-III	Hap7		India
W1751	Or-I	Hap8		India	√
W1754	Or-I	Hap5		India	√
W1759	Or-III	Hap5		India
W1761	Or-I	Hap4		India	√
W1766	Or-III	Hap8		India
W1770	Or-I	Hap5		India	√
W1777	Or-III	Hap5		India	√
W1782	Or-III	Hap6		India	√
W1784	Or-III	Hap5		India
W1787	Or-I	Hap5		Thailand	√
W1788	Or-I	Hap4		Thailand	√
W1790	Or-II	Hap2		Thailand
W1792	Or-I	Hap5		Thailand	√
W1795	Or-I	Hap3		Thailand
W1798	Or-II	Hap5		Thailand
W1802	Or-I	Hap3		Bangladesh	√
W1803	Or-III	Hap6		Sri Lanka	√
W1804	Or-II	Hap7		Sri Lanka
W1807	Or-III	Hap6		Sri Lanka	√
W1810	Or-II	Hap7		Sri Lanka
W1811	Or-III	Hap6		Sri Lanka	√
W1813	Or-III	Hap6		Sri Lanka	√
W1818	Or-I	Hap8		Bangladesh	√
W1819	Or-I	Hap5		Bangladesh	√
W1820	Or-I	Hap5		Bangladesh	√
W1821	Or-I	Hap5		Bangladesh	√
W1822	Or-I	Hap3		Bangladesh	√
W1823	Or-I	Hap5		Bangladesh
W1825	Or-I	Hap3		Bangladesh
W1832	Or-I	Hap3		Thailand	√
W1844	Or-III	Hap6		China	√
W1849	Or-II	Hap5		Thailand	√
W1850	Or-II	Hap5		Thailand
W1858	Or-II	Hap4		Thailand	√
W1859	Or-II	Hap8		Thailand
W1870	Or-II	Hap8		Thailand	√
W1873	Or-II	Hap3		Thailand
W1881	Or-I	Hap4		Thailand
W1890	Or-II	Hap2		Thailand
W1893	Or-I	Hap5		Thailand	√
W1896	Or-II	Hap8		Thailand
W1912	Or-I	Hap5		Thailand	√
W1916	Or-II	Hap8		Thailand
W1921	Or-I	Hap5		Thailand	√
W1925	Or-I	Hap5		Thailand	√
W1927	Or-II	Hap8		Thailand
W1928	Or-I	Hap5		Thailand	√
W1939	Or-II	Hap8		Thailand
W1945	Or-III	Hap7		China	√
W1959	Or-I	Hap5		China	√
W1963	Or-III	Hap5		China	√
W1971	Or-II	Hap6		Indonesia
W1972	Or-II	Hap8		Indonesia
W1973	Or-III	Hap5		Indonesia
W1975	Or-II	Hap8		Indonesia
W1977	Or-II	Hap5		Indonesia
W1978	Or-II	Hap8		Indonesia
W1981	Or-II	Hap8		Indonesia
W1989	Or-III	Hap6		India	√
W1990	Or-III	Hap6		India	√
W1991	Or-III	Hap6		India	√
W1995	Or-III	Hap6		India	√
W1998	Or-III	Hap6		India	√
W2003	Or-III	Hap6		India	√
W2005	Or-III	Hap5		India	√
W2007	Or-III	Hap6		India	√
W2010	Or-III	Hap6		India	√
W2012	Or-III	Hap6		India	√
W2014	Or-III	Hap6		India	√
W2022	Or-II	Hap8		Indonesia
W2024	Or-II	Hap5		Indonesia
W2036	Or-III	Hap5		Burma
W2050	Or-II	Hap2		Bangladesh	√
W2051	Or-II	Hap5		Bangladesh
W2055	Or-II	Hap8		Bangladesh	√
W2056	Or-II	Hap8		Bangladesh	√
W2057	Or-III	Hap5		Bangladesh
W2060	Or-I	Hap8		Bangladesh	√
W2061	Or-I	Hap3		Bangladesh	√
W2063	Or-I	Hap8		Bangladesh
W2064	Or-I	Hap5		Bangladesh	√
W2066	Or-III	Hap5		Nepal	√
W2078	Or-III	Hap5		Australia
W2099	Or-III	Hap5		Australia
W2108	Or-III	Hap6		Australia
W2197	Or-II	Hap5		Indonesia
W2263	Or-I	Hap5		Cambodia
W2265	Or-I	Hap2		Laos	√
W2269	Or-I	Hap4		Thailand	√
W2271	Or-I	Hap3		Thailand	√
W2272	Or-II	Hap8		Thailand
W2275	Or-I	Hap5		Thailand	√
W2276	Or-II	Hap3		Thailand	√
W2277	Or-I	Hap5		Thailand	√
W2278	Or-I	Hap3		Thailand
W2284	Or-II	Hap8		Thailand
W2288	Or-II	Hap5		Cambodia
W2296	Or-I	Hap5		Cambodia	√
W2302	Or-I	Hap3		Laos	√
W2303	Or-I	Hap2		Laos	√
W2305	Or-I	Hap2		Laos
W2306	Or-I	Hap7		Laos
W2308	Or-II	Hap8		Laos
W2310	Or-II	Hap2		Laos
W2311	Or-II	Hap5		Laos
W2316	Or-I	Hap3		Vietnam	√
W2318	Or-II	Hap6		Vietnam
W2319	Or-I	Hap3		Vietnam	√
W2322	Or-II	Hap5		Vietnam
W2331	Or-I	Hap5		Vietnam	√
W2332	Or-I	Hap2		Vietnam	√
W3000	Or-III	Hap7		China	√
W3004	Or-III	Hap5		China
W3007	Or-III	Hap4		China
W3010	Or-III	Hap7		China
W3014	Or-III	Hap8		China	√
W3015	Or-III	Hap6		China
W3019	Or-III	Hap2		China
W3022	Or-III	Hap8		China
W3032	Or-III	Hap7		China
W3037	Or-III	Hap5		China
W3038	Or-III	Hap5		China
W3041	Or-III	Hap5		China
W3042	Or-III	Hap6		China
W3043	Or-III	Hap1		China	√
W3046	Or-III	Hap5		China	√
W3047	Or-III	Hap7		China	√
W3053	Or-III	Hap8		China
W3054	Or-III	Hap8		China
W3055	Or-III	Hap8		China
W3057	Or-III	Hap2		China	√
W3059	Or-III	Hap6		China	√
W3060	Or-III	Hap6		China
W3073	Or-III	Hap5		China
W3074	Or-III	Hap5		China	√
W3079	Or-III	Hap5		China	√
W3082	Or-III	Hap4		China	√
W3084	Or-II	Hap8		China
W3085	Or-III	Hap5		China	√
W3086	Or-III	Hap5		China
W3089	Or-II	Hap8		China
W3093	Or-III	Hap5		China
W3095	Or-III	Hap5		China	√
W3096	Or-III	Hap7		China
W3097	Or-II	Hap8		China
W3098	Or-II	Hap8		China
W3105	Or-I	Hap5		India	√
