# Supplementary material for: Natural variation of DROT1 confers drought adaptation in upland rice
Source: Nat Commun. 2022 Jul 23;13:4265. doi: 10.1038/s41467-022-31844-w (PMC9308802; doi:10.1038/s41467-022-31844-w)
Supplement: Supplementary file 10 — Supplementary Data 7 [file 41467_2022_31844_MOESM10_ESM.xlsx]

## Sheet: Sheet1
Supplementary Data 7. Primers used in this study.
Purpose	Primer name	Forward sequence (5’-3’)	Reverse sequence (5’-3’)
qRT-PCR	Ubiquitin1	AACCAGCTGAGGCCCAAGA	ACGATTGATTTAACCAGTCCATGA
	qDROT1	GAGGAGGGCGACTCAAGTTC	AGAGCATGTTGGGCAGTCAA
	qERF3	TGAGGCTGGATACCGTATGATG	ACGAGGAGTCGGAGTCACTTTG
	qERF71	GACAGGTGTTGATGACTCCGC	GACAGGTGTTGATGACTCCGC
	qOs10g0490800	ACTGCGACAGCGTCAAGC	CCGGTGATCTGCACGAAGTAG
	qOs10g0490900	GCAGCTCAACGGCAAGATG	GCCGTACTTGGCCTTGTAATC
	qGUS	TTAACTATGCCGGAATCCATCGC	AACGCTGACATCACCATTGGC
	qCESA4	CTCAGCGATCACCAGGATGAAG	CACTCCCAACTCCAGAGACA
	qCESA7	TGGCATGGAGTGGAAGGA	TCGTCGCGGTTGAGCTTG
	qCESA9	ACGCGCCGTTCATGCTCAA	GCACATCGCCTCCCTGAT
	BC1	TACCTACCCAACTCCGCTCC	TACCTACACTGCTCTCCAAACAT
	BC1L1	TGGTGATTACTGTGGCGTGAG	GATGGTGTTCTTGCCAACTGAT
	BC1L2	CTGGTTGGAGTCTTGGGTGG	TGCGTTTAGTGGGTCCTGC
	BC1L3	CAGATCAGTGTAGGTCTTGCTGG	GAAGCCGAGCAATAACTTAGAGC
	BC1L4	TTTGTTCATTCAGTTCCACGGT	ATCTCAATCAACAGCATCCTTTCT
	BC1L5	ACCACTACAGCGGCTACGAGAAC	GGAGATGACGGACTGCTGCTTC
	BC1L6	TGTGTGATGCCACCACCAGA	TCAACGACGGTTTATGGTTAGGT
	BC1L7	CAGATAGGAGGATGGTTTTGGTC	CGTCATTGTCGCCTCATTCC
	BC1L8	GATTCCGAGCAGTGCCCAT	CGCCGCCATACATCATATCA
	BC1Lp1	CGGCACCCTGAACGACAC	AATGAATGGCAACAACAAGCA
Transformation vector	DROT1-OE	TTGGCGCGCCACACACCGAGTCATCGCTCG	CCTTAATTAACCCCTGCCACGAATCTGCTAT
	DROT1-RNAi	GGGGTACCACTAGTGTTCCATCCTGCTGTGTTTC	GGGGATCCGAGCTCTAGTGGAAGAAGCCCTGAA
	DROT1-Crispr-TS1	GCAGATCGCCAACTGCTGCA
	DROT1-Crispr-TS2	GGGTATACCTGTAGCCGTGC
	DROT1-Crispr-Nip1	GTAGTTGGACAGTGTGACAA
	DROT1-Crispr-Nip2	CGTCGTTTCAGATCATTGTA
	proDROT1-GUS	GAATTCTATCATGTACTGTACATAACTGACG	AGATCTACCATCTATAATATATGGCTATATCCTTCG
	ProT	GCGGCGCGCCCATGATGGCGGCGGCGACGACG	TCGTCGTCGCCGCCGCCATCATGGGCGCGCCG
	DROT1-GFP/mCherry	aagcttCGGCTTCTGTTTAGTTGTGC	ggatccAGCCGTAATACTAACTG
	ERF71-OE	ATCGATACCGTCGACGAGCTCTCTAGAACTAGTATGTGCGGCGGCGCCATCCTC	AGACTGGTGATTTTTGCGGAGTACCCGGGTACCTCAGTAGAACTCGGCCGACAC
	ERF71-Crispr-TS1	AATTCAGGGGTATCCGCCAG
	ERF71-Crispr-TS2	CAATCGCGTTCATTGCAGGA
Promoter activity assay	62-SK-ERF3	CTCTAGAACTAGTGGATCCATGGCGCCCAGAGCAGCTAC	ATAAGCTTGATATCGAATTCCTAGTTCTCTACCGGCGGC
	62-SK-ERF71	CTCTAGAACTAGTGGATCCATGTGCGGCGGCGCCATCCTC	ATAAGCTTGATATCGAATTCTCAGTAGAACTCGGCCGACAC
	0800-LUC-DROT1	CTCACTATAGGGCGAATTGGGTACCCGGCTTCTGTTTAGTTGTGCTGAC	GGCCGCTCTAGAACTAGTGGATCCTCGCCGCTACGAACTCTAACTCC
EMSA	MBP-ERF3	CCGCGATATCGTCGACGGATCCATGGCGCCCAGAGCAGCTAC	CTTATTTAATTACCTGCAGGGAATTCCTAGTTCTCTACCGGCGGC
	MBP-ERF71-200	CCGCGATATCGTCGACGGATCCATGTGCGGCGGCGCCATCCTC	CTTATTTAATTACCTGCAGGGAATTCGGCCGGCTTCTCTTCGATGC
Y1H	B42AD-ERF3	ATGATGTGCCAGATTATGCCTCTCCCGAATTCATGGCGCCCAGAGCAGCTAC	CCAAACCTCTGGCGAAGAAGTCCAAAGCTTCTCGAGCTAGTTCTCTACCGGCGGC
	B42AD-ERF71	ATGATGTGCCAGATTATGCCTCTCCCGAATTCATGTGCGGCGGCGCCATCCTC	CCAAACCTCTGGCGAAGAAGTCCAAAGCTTCTCGAGTCAGTAGAACTCGGCCGACAC
	proDROT1-LacZ	GCTATCATTTCCTTTGATATTGGATCGGAATTCCGGCTTCTGTTTAGTTGTGCTGAC	AGAGTTTTATATACATACAGAGCACATGCCTCGAGTCGCCGCTACGAACTCTAACTCC
ChIP-qPCR	F1	CGGCTTCTGTTTAGTTGTGC	AAATGGGTCGCACGTAAGTC
	F2	GGTGGTCCGCTACTTCATCT	AAACACAGACGAAATCTAAAT
	F3	GCAGGAAGGAACAAGCTGGC	CGGCCACCGACGGATCTCG
	F4	CCGCGTCGTTTCAGATCATTG	CAGGCGCCATAAGACTGAAGT
