# Supplementary material for: Natural variation of DROT1 confers drought adaptation in upland rice
Source: Nat Commun. 2022 Jul 23;13:4265. doi: 10.1038/s41467-022-31844-w (PMC9308802; doi:10.1038/s41467-022-31844-w)
Supplement: Supplementary file 12 — Source Data [file 41467_2022_31844_MOESM12_ESM.xlsx]

## Sheet: Figure 1
Figure 1b
Drought Resistance Index
Upland rice	0.444841	0.27578	0.522747	0.697262	0.872879	0.673018	0.936846	0.613122	0.835131	0.553226	0.624529	0.56796	0.686473	0.380349	0.325049	0.528212	0.768276	0.573968	0.708669	0.891769	0.792382	0.384945	0.376752	0.460504	0.871873	0.624529	0.339721	0.464918	0.26972	0.38013	0.479723	0.178207	0.722533	0.295458	0.469317	0.763787	0.469086	0.438064	0.464918	0.501055	0.429799	0.363965	0.50231	0.637163	0.121762	0.37116	0.504737	0.259807	0.587447
Lowland rice	0.429753	0.816765	0.429753	0.473329	0.51894	0.224642	0.564696	0.427653	0.704918	0.55162	0.404328	0.457781	0.226753	0.352789	0.117849	0.363965	0.444841	0.387603	0.352789	0.461005	0.337887	0.425576	0.199719	0.291232	0.339721	0.242301	0.320089	0.734142	0.49333	0.429753	0.692824	0.639485	0.422027	0.57747	0.415552	0.500569	0.199719	0.444841	0.497911	0.229502	0.728136	0.503967	0.866384	0.653149	0.496657	0.641851	0.635356	0.457358	0.420597
Figure 1f
Relative shoot length
YF	0.304348	0.26087	0.26087	0.304348	0.304348	0.26087	0.217391	0.26087	0.26087	0.26087
IL10	0.341463	0.390244	0.341463	0.341463	0.341463	0.341463	0.292683	0.341463	0.341463	0.292683
IL349	0.333333	0.388889	0.444444	0.333333	0.388889	0.277778	0.388889	0.388889	0.277778	0.388889
IRAT109	0.540541	0.495495	0.495495	0.495495	0.405405	0.45045	0.495495	0.540541	0.45045	0.405405
Figure 1h
Relative expression level
	IRAT109-0h			IRAT109-2h			IRAT109-6h			Yuefu-0h			Yuefu-2h			Yuefu-6h
Os10g0497700	1.09452	0.900632	1.01445	44.4082	42.4179	39.4631	45.9829	42.9081	45.2874	0.110482	0.089879	0.123205	34.1634	38.2407	37.999	16.6512	15.431	15.3598
Os10g0490800	0.96347	0.992176	1.0461	1.69123	1.60313	1.62327	3.26409	3.28826	3.19706	0.494234	0.494285	0.542199	4.17305	4.33733	4.56706	1.82569	2.12306	2.09399
Os10g0490900	1.01162	0.907273	1.08954	1.15994	1.10514	1.1166	1.49652	1.30941	1.39118	0.053488	0.055543	0.049562	0.09807	0.096515	0.103261	0.129903	0.11961	0.108324
Figure 1k
Relative expression level of DROT1
Yuefu	0.9772	1.03693	0.986888
IL349	5.52597	5.10144	5.70315
[truncated: 163 more columns]

## Sheet: Figure 2
Figure 2c
Survival rate of IL349 and drot1-1
IL349	44.4444	30.7692	38.4615
drot1-1	20	0	23.0769
Figure 2d
Survival rate of NT and OE lines
NT	20	0	0
OEI-6	25	40	60
NT	20	20	25
OEI-9	60	50	60
NT	20	20	0
OEY-2	40	40	50
NT	25	20	20
OEY-8	100	60	80
Figure 2f
Relative plant height of IL349 and drot1-1
IL349	0.599042	0.539137	0.515176	0.491214	0.563099	0.479233	0.563099	0.563099	0.551118	0.527157	0.503195	0.563099	0.539137	0.563099	0.479233
drot1-1	0.393651	0.330159	0.457143	0.355556	0.330159	0.266667	0.431746	0.495238	0.393651	0.419048	0.444444	0.419048	0.292063	0.342857
Figure 2g
Relative biomass of IL349 and drot1-1
IL349	0.2	0.148518	0.122544	0.07992	0.12987	0.175158	0.081918	0.107892	0.07326	0.068598
drot1-1	0.029517	0.025633	0.079229	0.02874	0.066801	0.065248	0.034954	0.050489	0.055927	0.097095
Figure 2i
Relative plant height of NT and OE lines
NT	0.501175	0.488645	0.451057	0.476116	0.451057	0.425998	0.425998	0.526233	0.488645	0.413469	0.425998	0.538763	0.526233	0.538763	0.513704
OEI	0.504505	0.552553	0.468468	0.48048	0.564565	0.576577	0.516517	0.492492	0.432432	0.504505	0.528529	0.504505	0.552553	0.600601	0.528529
OEY	0.487943	0.499291	0.533333	0.510638	0.533333	0.476596	0.431206	0.510638	0.578723	0.556028	0.601418	0.556028	0.624113	0.578723	0.533333
Figure 2j
Relative biomass of NT and OE lines
NT	0.072007	0.048942	0.085509	0.074257	0.042192	0.047817	0.050068
OEI	0.087558	0.122376	0.084485	0.114183	0.107015	0.203277	0.086534
OEY	0.192642	0.100664	0.097087	0.166071	0.14512	0.24885	0.223812
Figure 2k
Aboveground biomass of IL349 and drot1-1 under paddy or drought field
	IL349															drot1-1
Paddy field	73.694	74.489	58.596	58.382	76.081	65.939	67.691									70.063	54.41	80.27	57.608	75.96	69.531	66.236	60.887
Severe drought	11.8	10.5	12.43	13.48	13.3	11.82	9.9	10.49	9.31	9.9	9.05	13.93	9.75	8.53	9.18	8.93	3.37	4.95	4.45	3.69	7.67	5.71	3.63	3.64	5.17	8.88	4.37	3.58	8.86
Figure 2l
Aboveground biomass of NT and OE lines under paddy or drought field
	NT																	OEI														OEY
Paddy field	65.788	50.869	70.583	66.783	69.789	49.439	64.731	54.571	62.386	54.324								63.384	52.562	63.488	61.832	58.758	55.827	53.07	62.031	66.567	65.879	63.357				61.934	65.308	61.868	66.72	56.699	59.861	50.946	53.692	71.904	67.041	68.433
Severe drought	2.89	1.87	2.03	2.06	3.44	2.29	2.99	3.12	1.94	1.89	3.07	6.68	5.34	3.24	6.96	4.63	5.75	5.67	6.46	7.56	3.06	3.79	5.82	4.44	3.93	3.12	6.93	5.18	4.96	3.92	3.85	6.12	8.07	2.64	5.53	5.24	4.1	4.53	4.4	9.12	2.89	7.07	5.93	7.13	10.69	4.86	8.93
Figure 2m
Grain yield per plant of IL349 and drot1-1 under paddy or drought field
	IL349																														drot1-1
Paddy field	28.92	19.41	29.72	32.33	19.02	28.05	28.36	16.26	24.8	24.76	31.52	27.72	30.54	22.79	15.89	24.19	28.4	24.88	23.27	18.38	29.44	21.54	22.76	32.35	24.91	28.77	23.37	17	18.87		25.81	23.51	14.39	36.29	29	16.25	17.06	24.37	21.89	24.83	22.08	35.72	20.09	22.58	15.13	33.76	19.94	24.68	25.11
Moderate drought field	2.4632	1.4856	3.0539	1.6592	1.2216	1.2773	2.362	2.2152	1.3478	0.9753	0.6605	1.0845	1.8804	0.3716	0.4021	1.4567	1.1255	0.4876	1.0619	0.83	1.4397	0.923	0.7667	0.5932	2.7624	1.9538	1.4588	1.3723	2.3019	1.2077	1.0601	0.9445	1.0593	1.0113	0.814	0.8489	0.9636	1.6172	1.3946	1.5702	0.9262	0.2901	0.6811	0.7649	0.9397	0.9415	1.4803	0.6754	0.6847
Figure 2n
Grain yield per hectare of IL349 and drot1-1 under paddy or drought field
IL349	1780.69	1560.11	1223.55
drot1-1	492.327	746.482	814.321	527.091	1058.56	1168.28
[truncated: 11 more columns]

## Sheet: Figure 3
Figure 3c
Relative expression of CesA4
PC	0.692555	0.895025	1.61328
V	28.84	28.443	21.7057
Figure 3d
Relative expression of DROT1
PC	0.810378	0.810378	1.52274
V	15.207	24.8757	17.4683
Figure 3e
Expression of GUS gene promoted by different types of DROT1 cis-elements.
	ProY			ProI			ProT
0h	0.367311	0.370385	0.359869	1.01862	0.990366	0.991273	0.852538	0.815737	0.827567
1h	1.36847	1.43078	1.44846	1.91519	1.90701	1.94981	2.25625	2.10186	2.10186
2h	1.43946	1.46388	1.38831	2.52589	2.04292	2.23849	3.56783	3.72161	3.68078
3h	0.714246	0.759759	0.764787	2.79085	2.62815	2.73689	2.6148	2.73715	2.63347

## Sheet: Figure 4
Figure 4a
The cellulose content
NT	337.958	331.362	321.119	327.076
OEI	367.035	365.725	363.744	361.178
OEY	354.255	365.068	362.41	352.362
IL349	359.749	363.098	364.456	343.299
drot1-1	336.831	344.356	346.394	330.385
Figure 4b
The hemi-cellulose content
NT	241.456	234.803	227.054	230.891
OEI	244.637	243.603	242.705	238.137
OEY	236.892	243.473	242.705	235.128
IL349	230.319	231.757	232.596	221.225
drot1-1	248.679	254.141	255.645	244.288
Figure 4c
The lignin content
NT	86.3285	81.1275	87.3447	85.7381
OEI	78.5825	84.8816	95.8239	86.3257
OEY	101.205	105.921	102.67	103.923
IL349	113.103	91.5081	81.3504	83.667
drot1-1	100.196	91.1129	93.3131	101.9
Figure 4f
The content of cell wall components in lateral vein determined by fast NNLS fitting
	NT				OEI				OEY
Cellulose	6.397	8.417	8.298	7.377	8.839	8.983	12.1	10.52	10.85	9.26	10.47	12.13
Hemicellulose	8.417	9.888	9.661	8.537	14.85	13.79	11.13	12.78	13.75	12.94	11.18	10.91
Lignin	38.43	37.61	39.04	35.16	35.69	36.66	36.93	37.51	42.72	43.7	44.08	43.13
Figure 4g
The content of cell wall components in lateral vein determined by fast NNLS fitting
	IL349							drot1-1
Cellulose	10.28	9.651	14.03	10.43	9.846	9.931	10.56	8.878	9.558	7.529	10.52	10.5	9.887	10.43
Hemicellulose	9.846	12.07	10.03	10.83	8.521	12.79	10.38	10.13	9.229	9.649	8.039	8.912	10.7	8.969
Lignin	42.79	42.07	38.08	35.37	41.97	35.58	40.16	39.15	35.74	40.61	39.11	37.3	37.63	37.16
Figure 4h
The content of cell wall components in vascular bundles determined by fast NNLS fitting
	NT				OEI				OEY
Cellulose	11.3	11.25	12.9	11.76	12.69	12.82	16.03	14.24	15.83	15.62	14.96	15.29
Lignin	33.25	30.94	35.33	31.98	36.33	36.01	35.34	36.15	35.55	37.38	34.34	35.38
Figure 4i
The content of cell wall components in vascular bundles determined by fast NNLS fitting
	IL349							drot1-1
Cellulose	11.71	12.07	14.51	11.96	12.53	11.62	13.92	10.16	12.09	10.34	12.71	9.66	11.29	10.76
Lignin	35.96	35.43	35.82	30.73	36.21	31.76	34.95	35.61	33.21	37.62	36.48	36.82	34.37	34.88
Figure 4j
Relative crystallinity index (RCI) of cellulose in leaf samples of NT, OEI and OEY
	NT			OEI			OEY
Paddy field	35.3204	36.3213	41.9722	55.9081	52.0756	53.6753	45.7068	48.9681	57.2559
Drought field	27.7966	34.8169	31.842	43.0341	37.6788	43.05	36.8219	39.9044	44.8548
Figure 4k
Relative crystallinity index (RCI) of cellulose in leaf samples of IL349 and drot1-1
	IL349			drot1-1
Paddy field	50.2892	52.3147	59.1965	47.4186	53.0863	46.1829
Drought field	51.8932	44.5599	42.8352	33.1711	38.0109	37.4835

## Sheet: Figure 5
Figure 5a
Relative expression of ERF3
NT	1.092	0.92	0.995
OE-ERF3-10	3.028	3.054	3.476
OE-ERF3-12	3.912	4.305	4.623
Figure 5b
Relative expression of DROT1
NT	1.034	0.989	0.978
OE-ERF3-10	0.131	0.129	0.148
OE-ERF3-12	0.09	0.094	0.099
Figure 5c
Relative expression of ERF71
NT	1.124	0.839	1.061
OE-ERF71	2.684	2.596	2.25
Figure 5d
Relative expression of DROT1
NT	0.954	0.989	1.06
OE-ERF71	18.16	34.49	32.25
Figure 5e
RPKM values of ERF3 in vascular bundle and parenchyma cells
VB	98.27	180	98.07
M	6.647	7.084	9.94
Figure 5f
RPKM values of ERF71 in vascular bundle and parenchyma cells
VB	654.1	737.4	882.2
M	548.4	416.8	382.7
Figure 5h
LUC/REN Ratio
Mock	5.49e-05	9.51e-05	7.36e-05
proDROT1109	0.00575	0.00512	0.00469
ERF3+proDROT1109	0.00201	0.00402	0.00325
proDROT1YF	0.00666	0.00625	0.00574
ERF3+proDROT1YF	0.00188	0.00186	0.00202
Figure 5i
LUC/REN Ratio
proDROT1109	0.00575	0.00512	0.00469
ERF71+proDROT1109	0.0393	0.0439	0.0332
proDROT1YF	0.00666	0.00625	0.00574
ERF71+proDROT1YF	0.0202	0.0323	0.0298
Figure 5l
CHIP-qPCR analysis of ERF3 binding to the promoter of DROT1
	no Ab			Anti-Flag
F1	0.82935	0.84441	1.42794	0.672786	1.33613	1.00364
F2	0.97287	0.877747	1.17105	8.14597	4.41202	6.87871
F3	0.851242	1.05028	1.11851	2.21125	2.77958	2.62742
F4	1.02912	0.93051	1.04427	1.38806	1.26793	1.04418
Figure 5m
CHIP-qPCR analysis of ERF71 binding to the promoter of DROT1
	no Ab			Anti-Flag
F1	0.791	1.34	0.943	2.878	3.109	2.226
F2	1.113	0.898	1.001	2.361	2.604	2.481
F3	1.019	0.726	1.352	3.73	3.157	5.739
F4	0.802	1.492	0.836	1.77	1.343	1.031
Figure 5n
EMSA of ERF3 binding to P1
Figure 5o
EMSA of ERF71 binding to P1

## Sheet: Figure 6
Figure 6b
Survival rate of NT, OE-ERF3, OEI and OE-ERF3/OEI lines after treated by 20% PEG
NT	38.8889	41.3333	34.78
OE-ERF3	27.7778	20.8333	31.82
OEI	52.381	54.1667	61.9
OE-ERF3/OEI	45.4545	54.5455	47.37
Figure 6e
Survival rate of NT, erf71, drot1-n and erf71/drot1-n lines after treated by 20% PEG
NT	47.0588	45.8333	38.1
erf71	31.5789	33.3333	37.5
drot1-n	22.7833	26.087	28.57
erf71/drot1-n	23.8095	15.7895	17.39

## Sheet: Figure 7
Figure 7d
Relative expression of DROT1 in DROT1T and DROT1C type accessions under drought stress.
DROT1T	0.43104	0.03989	0.09707	0.20987	1.00039	0.21343	1.20037	0.14263	0.01514	0.17633	0.222	0.33209	0.31964	0.22697	0.91616	0.73705	0.05784	0.39117	0.13086	0.54202	0.0245	0.06006	0.07146	0.95145	0.73747	0.43805	1.14967	0.42362	0.16252	0.07106	0.10826	0.06213	0.23872	0.0353	0.51691	0.02889	0.05911	0.0321	0.14332	0.05779	0.05122	0.11169	0.03226	0.13686	0.49874	0.61418	0.04396	0.34858	0.01616
DROT1C	0.0545911	0.54291	0.263646	0.211075	0.0219486	0.157591	0.172356	0.126035	0.13582	0.192055	0.250247	0.247737	0.849476	0.132689	0.00685709	0.300121	0.0855812	0.0218321	0.509525	0.0220919	0.0723472	0.149784	0.102513	0.0497595	0.0253109	0.0625107	0.377531	0.335991	0.127829	0.0505319	0.0952238	0.576978	0.195956	0.759016	0.124453	0.114127	0.0511838	0.073343	0.00970537	0.00825235	0.0877372	0.00796766	0.0224713	0.0107419	0.00394473	0.0371669	0.349571	0.0257525	0.0167985
Figure 7f
Relative expression of DROT1 in accessions with same haplotype of ERF3 and ERF71.
DEE3-1-4	0.43104	0.03989	0.09707	0.20987	1.00039	0.21343	1.20037	0.14263	0.01514	0.17633	0.222	0.33209	0.31964	0.22697	0.91616	0.73705	0.05784	0.39117	0.13086	0.54202	0.0245
DEE1-1-4	0.02209	0.07235	0.14978	0.10251	0.04976	0.02531	0.06251	0.37753	0.33599	0.12783	0.05053
DEE3-3-5	0.06006	0.07146	0.95145	0.73747	0.43805	1.14967	0.42362	0.16252	0.07106	0.10826	0.06213	0.23872
DEE2-3-5	0.00971	0.00825	0.08774	0.00797	0.02247	0.01074	0.00394	0.03717
DEE4-3-5	0.04413	0.07284	0.03394	0.06204	0.32625	0.52942	0.08561	0.18042	0.89009	0.24745	0.31692	0.11393	0.03907	0.03424	0.02638	0.01245	0.11963	0.0055	0.02333	0.04248	0.02313	0.02667
Figure 7g
Survival rates of accessions with same haplotype of ERF3 and ERF71.
DEE3-1-4	11.111	0	33.333	75	0	44.444	37.5	88.889	55.556	0	77.778	77.778	100	88.889	0	11.111	11.111	11.111	55.556	0	55.556
DEE1-1-4	0	66.667	0	0	0	75	0	0	0	0	11.111
DEE3-3-5	55.556	77.778	71.429	87.5	0	50	44.444	25	25	-	37.5	37.5
DEE2-3-5	22.222	33.333	22.222	22.222	22.222	11.111	33.333	22.222
DEE4-3-5	33.333	37.5	37.5	11.111	12.5	0	77.778	0	0	0	0	0	37.5	40	16.667	22.222	22.222	22.222	28.571	44.444	14.286	44.444
[truncated: 41 more columns]

## Sheet: Sup-fig.1
Sup-Fig. 1d
taxa	PC1	PC2
IRIS_313-15905	553.381	-179.787
IRIS_313-15907	539.176	-305.86
IRIS_313-8890	-668.947	-56.116
IRIS_313-9346	-782.622	-128.725
IRIS_313-9438	-763.62	-30.6706
IRIS_313-9724	-701.991	-12.1661
IRIS_313-8578	114.457	804.041
IRIS_313-8523	661.532	-245.214
IRIS_313-9616	596.445	-242.102
IRIS_313-8356	538.926	-189.682
IRIS_313-9081	-816.199	-68.7163
IRIS_313-8486	-2.75104	456.887
IRIS_313-8444	-358.833	-223.982
IRIS_313-8755	-877.901	-105.98
IRIS_313-9193	-190.37	-119.437
IRIS_313-9233	-833.592	-98.7801
IRIS_313-9379	-698.631	-35.5466
IRIS_313-9698	-805.293	-82.8461
IRIS_313-9701	-883.067	-89.8041
IRIS_313-9774	-212.764	-177.275
IRIS_313-9782	-852.367	-107.284
IRIS_313-9790	-537.908	-227.361
IRIS_313-9813	-664.935	-34.6621
IRIS_313-9838	-693.712	-75.034
IRIS_313-9884	-838.572	-80.9264
IRIS_313-9887	-747.558	-28.1357
IRIS_313-9961	-677.499	-57.3324
IRIS_313-9964	-642.698	-36.3123
IRIS_313-9974	-741.464	-28.0828
IRIS_313-10056	162.241	431.603
IRIS_313-10059	-771.186	-49.5588
IRIS_313-10084	-625.693	-242.9
IRIS_313-10089	-587.537	-8.63396
IRIS_313-10097	-752.358	-35.5037
IRIS_313-10379	-812.275	-73.2623
IRIS_313-8481	-845.578	-86.3324
IRIS_313-10242	-559.346	-193.284
IRIS_313-8387	-696.141	-49.6065
IRIS_313-8400	174.205	-33.4225
IRIS_313-8768	656.456	-242.35
IRIS_313-8815	-9.21947	373.065
IRIS_313-8857	0.784081	442.765
IRIS_313-8884	272.809	552.498
IRIS_313-9389	648.322	-196.804
IRIS_313-9452	551.848	-257.979
IRIS_313-9529	8.55645	436.541
IRIS_313-9539	-485.537	-246.375
IRIS_313-9745	565.015	-102.945
IRIS_313-9789	281.354	-27.0691
IRIS_313-9800	273.657	-33.274
IRIS_313-10025	-45.6892	-42.4374
IRIS_313-10065	226.982	-27.0021
IRIS_313-10067	246.38	-41.1783
IRIS_313-10074	265.926	-56.3572
IRIS_313-10076	228.954	-48.3221
IRIS_313-10078	253.44	-40.2915
IRIS_313-10079	245.163	-40.8083
IRIS_313-10082	225.029	-25.9628
IRIS_313-8565	87.4427	768.838
IRIS_313-8599	124.454	702.27
IRIS_313-8658	35.1589	-360.683
IRIS_313-8694	709.427	-263.827
IRIS_313-8865	562.319	-242.841
IRIS_313-9050	669.397	-292.826
IRIS_313-9929	685.156	-298.619
IRIS_313-8580	66.2321	669.101
IRIS_313-8637	70.8935	371.039
IRIS_313-9742	549.501	-61.6178
IRIS_313-10327	646.219	-209.767
IRIS_313-8205	50.9056	-303.332
IRIS_313-8134	-637.931	-296.363
IRIS_313-8209	390.114	-258.476
IRIS_313-8114	-312.531	-382.987
IRIS_313-8113	-716.406	-82.0511
IRIS_313-8195	-288.514	-411.773
IRIS_313-8214	-253.748	-343.854
IRIS_313-8025	-315.71	-295.985
IRIS_313-8074	390.024	-416.416
IRIS_313-8097	-487.549	-189.88
IRIS_313-8118	-318.985	-92.6868
IRIS_313-8145	-342.564	-278.583
IRIS_313-8053	-179.794	-432.153
IRIS_313-8124	-327.776	-109.31
IRIS_313-8126	-473.386	-128.437
IRIS_313-8186	374.759	-347.971
IRIS_313-8127	-359.106	-119.313
IRIS_313-8116	-247.364	-330.082
IRIS_313-8142	-464.458	-113.656
IRIS_313-8039	-319.864	-328.207
IRIS_313-8141	-513.262	-302.42
IRIS_313-8136	-426.301	-276.102
IRIS_313-8095	-452.124	-333.874
IRIS_313-8138	-671.006	-170.124
IRIS_313-8076	180.932	-287.763
IRIS_313-8105	-575.124	-222.75
IRIS_313-8087	-824.783	-64.9231
IRIS_313-8151	-436.854	-56.2189
IRIS_313-8200	-363.087	-349.384
IRIS_313-8121	-100.664	-305.442
IRIS_313-8052	-332.698	-376.252
IRIS_313-8066	-571.45	-226.804
IRIS_313-8046	596.597	-343.283
IRIS_313-8049	-148.623	-404.624
IRIS_313-8129	-621.306	-69.5395
IRIS_313-8123	-448.494	-331.87
IRIS_313-8041	65.7489	-394.87
IRIS_313-8173	486.436	-253.016
IRIS_313-8032	-350.607	-185.824
IRIS_313-8090	-441.952	-326.166
IRIS_313-8204	-686.182	-203.647
IRIS_313-8031	-290.321	-253.834
IRIS_313-8119	-736.277	-205.83
IRIS_313-8044	584.938	-293.032
IRIS_313-8048	-301.671	-264.652
IRIS_313-8075	-483.887	-278.627
IRIS_313-8135	-580.539	-221.596
IRIS_313-8183	601.346	-310.027
IRIS_313-8208	-409.403	-256.705
IRIS_313-8115	-165.874	-290.852
IRIS_313-8027	-76.6328	-372.907
IRIS_313-8096	-484.719	-333.946
IRIS_313-8139	-209.395	-273.62
IRIS_313-8102	682.317	-362.575
IRIS_313-8033	-556.462	-172.743
IRIS_313-8023	-171.876	-320.761
IRIS_313-8132	-687.2	-188.314
IRIS_313-8155	-322.883	-350.426
IRIS_313-7922	597.716	-208.61
IRIS_313-7907	554.505	-118.815
IRIS_313-8011	-75.2041	657.44
IRIS_313-7870	410.592	319.315
IRIS_313-7866	498.427	-215.086
IRIS_313-7912	621.959	-167.273
IRIS_313-7959	552.506	-135.833
IRIS_313-7992	640.936	-229.513
IRIS_313-7902	654.808	-221.273
IRIS_313-8010	658.047	-248.944
IRIS_313-7868	615.188	-258.125
IRIS_313-7909	659.886	-183.159
IRIS_313-8062	360.917	-276.167
IRIS_313-8058	502.106	-235.696
IRIS_313-8158	-121.156	-277.872
IRIS_313-8159	-121.072	-278.153
IRIS_313-8213	217.796	-355.968
IRIS_313-11436	659.362	-242.856
IRIS_313-8170	-119.138	-373.057
IRIS_313-11464	660.044	-261.498
IRIS_313-11494	301.905	496.705
IRIS_313-11495	613.701	-230.799
IRIS_313-8140	-693.454	-253.015
IRIS_313-11511	500.748	-181.605
IRIS_313-11536	-629.508	-47.1563
IRIS_313-11539	425.816	-340.004
IRIS_313-11582	-684.241	-12.4795
IRIS_313-11653	-703.408	2.58162
IRIS_313-11658	563.018	-38.0629
IRIS_313-11660	510.443	-112.48
IRIS_313-11672	-866.239	-87.0169
IRIS_313-11673	712.237	-288.124
IRIS_313-11743	183.541	121.253
IRIS_313-11790	405.182	-13.7218
IRIS_313-11900	35.6633	836.278
IRIS_313-11903	693.578	-307.28
IRIS_313-11907	440.952	-175.395
IRIS_313-11913	636.573	-289.712
IRIS_313-11922	-90.6009	704.359
IRIS_313-11923	94.1741	881.807
IRIS_313-11924	-5.77016	724.64
IRIS_313-11926	124.857	860.223
IRIS_313-11928	702.949	-228.621
IRIS_313-11929	685.556	-305.197
IRIS_313-11890	-773.572	-71.5141
IRIS_313-12051	660.27	-336.637
IRIS_313-12059	-555.224	11.4715
IRIS_313-12061	-592.948	16.1263
IRIS_313-12069	545.264	-149.802
IRIS_313-12071	24.7323	756.843
IRIS_313-12073	692.854	-239.9
IRIS_313-12077	19.2683	770.928
IRIS_313-12164	553.053	194.329
IRIS_313-12200	8.65086	826.443
IRIS_313-12217	-771.756	-37.0315
IRIS_313-12228	146.307	815.243
IRIS_313-12242	42.7087	847.946
IRIS_313-12244	672.387	-260.225
IRIS_313-12252	213.759	674.555
IRIS_313-12254	92.5592	874.357
IRIS_313-12257	73.1819	841.012
IRIS_313-12271	588.966	-298.873
IRIS_313-12281	581.36	-100.736
IRIS_313-12262	26.4148	875.192
IRIS_313-12311	35.5998	755.61
IRIS_313-12312	59.6494	790.767
IRIS_313-12321	232.164	709.029
IRIS_313-12324	57.3265	826.103
IRIS_313-12330	92.4615	789.626
IRIS_313-12332	95.4111	833.398
IRIS_313-12337	40.6014	781.768
IRIS_313-12265	151.971	818.553
IRIS_313-12342	86.5289	805.114
IRIS_313-12345	191.02	678.161
IRIS_313-12346	91.4007	908.674
IRIS_313-12348	98.7971	787.024
IRIS_313-12349	86.3419	760.202
IRIS_313-12350	125.509	820.487
IRIS_313-12266	130.618	694.445
IRIS_313-12352	66.8684	734.577
IRIS_313-10437	-849.228	-95.7596
IRIS_313-10429	-797.732	-129.068
IRIS_313-10489	627.059	-308.851
IRIS_313-10552	646.068	-216.741
IRIS_313-10558	-717.484	-14.1283
IRIS_313-10563	-618.72	-22.349
IRIS_313-10564	-832.056	-56.342
IRIS_313-10567	-870.031	-100.253
IRIS_313-10568	-855.962	-89.1676
IRIS_313-10569	-871.105	-106.587
IRIS_313-10581	644.858	-219.117
IRIS_313-10582	413.096	-132.476
IRIS_313-10583	-642.65	-46.6913
IRIS_313-10631	-808.722	-133.591
IRIS_313-10642	-838.068	-80.1173
IRIS_313-10644	563.631	-192.092
IRIS_313-10660	121.086	778.268
IRIS_313-10677	-822.416	-62.3418
IRIS_313-10619	658.876	-194.164
IRIS_313-10620	716.87	-268.334
IRIS_313-10704	588.577	-215.713
CH1302	-818.469	-67.7061
IRIS_313-10708	679.742	-374.49
IRIS_313-10743	521.595	-27.655
IRIS_313-10710	629.313	-222.439
IRIS_313-10827	670.066	-205.576
IRIS_313-10828	669.824	-204.932
IRIS_313-10829	664.18	-187.174
IRIS_313-10830	628.799	-244.229
IRIS_313-10832	607.529	-225.997
IRIS_313-10840	-743.295	-17.0477
IRIS_313-10862	297.151	308.475
IRIS_313-10865	119.129	399.454
IRIS_313-10866	154.244	424.697
IRIS_313-10867	231.533	521.089
IRIS_313-10884	228.604	497.213
IRIS_313-10888	291.843	582.381
IRIS_313-10893	182.031	558.446
IRIS_313-10895	303.651	481.486
IRIS_313-10923	68.9411	859.573
IRIS_313-10946	498.366	-42.3189
IRIS_313-10949	582.702	-193.81
IRIS_313-10953	576.836	-180.609
IRIS_313-10959	527.699	-137.906
IRIS_313-10967	-434.403	-219.502
IRIS_313-10999	704.948	-220.66
IRIS_313-11001	460.338	-250.776
IRIS_313-11003	470.962	-195.521
IRIS_313-11004	521.706	-232.618
IRIS_313-11009	637.428	-241.4
IRIS_313-11075	-145.446	370.794
IRIS_313-11077	98.4223	819.979
IRIS_313-11093	142.28	630.297
IRIS_313-11117	615.926	-188.212
IRIS_313-11155	-548.713	-87.1038
IRIS_313-11156	2.25683	-270.312
IRIS_313-11195	84.7801	627.854
IRIS_313-11202	-738.169	-15.4151
IRIS_313-11379	615.622	-278.383
IRIS_313-11396	548.605	-185.06
IRIS_313-11424	633.315	-202.38
IRIS_313-11427	571.249	-207.452
CX220	537.012	-212.615
CX367	557.965	-170.702

## Sheet: Sup-fig.3
Sup-Fig. 3b
Relative expression of COBRA family genes
	Normal	Drought
BC1	1.00217	5.78192
	0.673008	7.37758
	0.710206	8.06783
	0.781724	5.45684
	1.02614	7.04901
OsBC1L1	0.379324	0.0345411
	1.03995	0.363046
	0.0606195	0.147693
	0.178029	0.190372
	0.29371	0.457912
OsBC1L2	0.739389	4.89118
	1.11545	0.136647
	0.200085	0.12368
	0.692882	0.401378
	1.40171	0.723316
OsBC1L3	0.27648	0.237325
	1.00272	0.0837484
	0.229607	0.0848431
	0.34975	0.095796
	0.390257	2.48865
OsBC1L4	1.00568	2.8222
	1.92056	2.13397
	0.857901	2.81195
	1.90288	2.23359
	1.41685	2.92598
OsBC1L5	0.445428	0.182597
	1.0386	0.231868
	0.288749	0.140737
	1.27348	0.227833
	0.396718	2.93799
OsBC1L6	1.00058	23.5905
	1.63015	11.6408
	0.520379	12.9728
	1.70287	11.6408
	1.52089	41.6322
OsBC1L7	0.353806	75.4398
	1.02663	35.6156
	0.0863341	57.0633
	0.59675	16.7357
	1.11566	81.5916
OsBC1L8	1.00186	0.686842
	0.937158	0.550264
	0.590262	0.559498
	0.920912	0.356787
	0.728227	0.54705
OsBC1L9	1.00162	2.55551
	0.954569	4.55551
	1.10162	2.80154
	1.25457	3.55551
	0.854569	3.80554
OsBC1Lp1	1.58408	1.50316
	1.47902	2.20001
	0.888679	1.71655
	2.97081	1.17346
	1.18281	1.6483

## Sheet: Sup-fig.4
Sup-Fig. 4b
Relative expression of DROT1
NT	1.064	0.978	0.962
OEI-6	200.156	192.285	214.861
OEI-9	428.579	454.799	456.581
OEY-2	260.205	298.056	261.706
OEY-8	421.305	400.798	416.948
Sup-Fig. 4d
Survival rate of ZH11 and drot1-zh11 seedlings after re-watering
ZH11	62.5	60	68.75
drot1-zh11	13.3333	41.1765	47.0588

[truncated: 13 more sheets: Sup-fig.5, Sup-fig.6, Sup-fig.7, Sup-fig.8, Sup-fig.9, Sup-fig.10, Sup-fig.11, Sup-fig.12, Sup-fig.13, Sup-fig.14, Sup-fig.15, Sup-fig.17, Sup-fig.19]
